# Supplementary material for: PUP-IT2 as an alternative strategy for PUP-IT proximity labeling
Source: Front Mol Biosci. 2022 Sep 29;9:1007720. doi: 10.3389/fmolb.2022.1007720 (PMC9558124; doi:10.3389/fmolb.2022.1007720)
Supplement: Supplementary file 1 [file Table2.XLSX]

## Sheet: (a)
Supplementary Table 2. MS/MS counts analysis of proteins highly enriched in PUP-IT(NUP43)/PUP-IT2(NUP43)
(a) MS/MS counts of proteins highly enriched in PUP-IT(NUP43) samples when comparing PUP-IT(NUP43) and Control.
(b) MS/MS counts of proteins highly enriched in PUP-IT2(NUP43) samples when comparing PUP-IT2(NUP43) and Control.
Protein names	Gene names	MS/MS count PUP-IT(NUP43)	MS/MS count PUP-IT(NUP43) 2	MS/MS count Control	MS/MS count Control 2
Alpha-actinin-4	ACTN4	14	12	0	0
Alcohol dehydrogenase class-3	ADH5	21	15	0	0
Activator of 90 kDa heat shock protein ATPase homolog 1	AHSA1	26	23	0	0
Aldose reductase	AKR1B1	22	21	0	0
Fructose-bisphosphate aldolase A;Fructose-bisphosphate aldolase	ALDOA	25	24	1	0
Annexin A11	ANXA11	23	23	0	2
Annexin A5;Annexin	ANXA5	14	16	0	0
Annexin A6;Annexin	ANXA6	14	14	0	0
Annexin A7	ANXA7	16	14	0	0
Rho GDP-dissociation inhibitor 1	ARHGDIA	16	17	0	0
Armadillo repeat-containing protein 6	ARMC6	15	13	0	0
Bifunctional purine biosynthesis protein PURH;Phosphoribosylaminoimidazolecarboxamide formyltransferase;IMP cyclohydrolase	ATIC	22	19	0	0
Carbonic anhydrase 2	CA2	11	12	0	0
Calcyclin-binding protein	CACYBP	24	23	0	0
Caldesmon	CALD1	10	8	0	0
Calmodulin	CALM2;CALM1;CALM3	12	10	0	0
Calcium-regulated heat stable protein 1	CARHSP1	9	10	0	0
Carbonyl reductase [NADPH] 1	CBR1	11	12	0	0
Coiled-coil domain-containing protein 6	CCDC6	13	16	0	0
T-complex protein 1 subunit beta	CCT2	56	57	0	3
T-complex protein 1 subunit gamma	CCT3	72	75	0	6
T-complex protein 1 subunit epsilon	CCT5	69	65	0	2
T-complex protein 1 subunit zeta	CCT6A	34	33	0	2
T-complex protein 1 subunit eta	CCT7	28	30	0	0
T-complex protein 1 subunit theta	CCT8	100	92	0	16
Protein CDV3 homolog	CDV3	11	10	0	0
Cofilin-1	CFL1	27	26	1	1
Cysteine and histidine-rich domain-containing protein 1	CHORDC1	24	26	0	0
Creatine kinase B-type	CKB	33	37	0	1
Chloride intracellular channel protein 1	CLIC1	11	12	0	0
Chloride intracellular channel protein 4	CLIC4	22	25	0	0
Methylosome subunit pICln	CLNS1A	9	9	0	0
UMP-CMP kinase	CMPK1	11	12	0	0
Cold shock domain-containing protein E1	CSDE1	20	21	0	0
Catenin alpha-1	CTNNA1	20	23	0	2
CTP synthase 1	CTPS1	17	17	0	0
Src substrate cortactin	CTTN	21	19	0	0
Dihydrofolate reductase	DHFR	15	20	0	0
DnaJ homolog subfamily A member 1	DNAJA1	28	29	2	2
DnaJ homolog subfamily A member 2	DNAJA2	17	15	0	0
DnaJ homolog subfamily C member 7	DNAJC7	51	49	0	2
Dual specificity protein phosphatase 12	DUSP12	19	25	0	0
Cytoplasmic dynein 1 light intermediate chain 1	DYNC1LI1	18	12	0	0
Elongation factor 1-beta	EEF1B2	12	10	0	0
Elongation factor 1-delta	EEF1D	15	16	0	1
Elongation factor 2	EEF2	42	48	2	1
Eukaryotic translation initiation factor 2 subunit 2	EIF2S2	11	7	0	0
Eukaryotic translation initiation factor 3 subunit G	EIF3G	10	10	0	0
Eukaryotic translation initiation factor 4B	EIF4B	17	19	0	0
Eukaryotic translation initiation factor 4 gamma 1	EIF4G1	15	13	0	0
Alpha-enolase	ENO1	23	27	0	0
Gamma-enolase;Enolase	ENO2	14	16	0	0
Bifunctional glutamate/proline--tRNA ligase;Glutamate--tRNA ligase;Proline--tRNA ligase	EPRS	13	18	0	0
S-formylglutathione hydrolase	ESD	22	18	0	0
Fatty acid synthase;[Acyl-carrier-protein] S-acetyltransferase;[Acyl-carrier-protein] S-malonyltransferase;3-oxoacyl-[acyl-carrier-protein] synthase;3-oxoacyl-[acyl-carrier-protein] reductase;3-hydroxyacyl-[acyl-carrier-protein] dehydratase;Enoyl-[acyl-carrier-protein] reductase;Oleoyl-[acyl-carrier-protein] hydrolase	FASN	11	15	0	0
Peptidyl-prolyl cis-trans isomerase FKBP4;Peptidyl-prolyl cis-trans isomerase FKBP4, N-terminally processed	FKBP4	31	35	0	0
Filamin-A	FLNA	13	15	0	0
Ras GTPase-activating protein-binding protein 1	G3BP1	20	21	0	0
Glyceraldehyde-3-phosphate dehydrogenase	GAPDH	33	33	2	4
Trifunctional purine biosynthetic protein adenosine-3;Phosphoribosylamine--glycine ligase;Phosphoribosylformylglycinamidine cyclo-ligase;Phosphoribosylglycinamide formyltransferase	GART	32	33	0	0
GRIP and coiled-coil domain-containing protein 2	GCC2	23	22	0	1
Glyoxalase domain-containing protein 4	GLOD4	28	32	0	0
Glutaredoxin-3	GLRX3	14	11	0	0
Eukaryotic peptide chain release factor GTP-binding subunit ERF3A	GSPT1	12	8	0	0
Glutathione reductase, mitochondrial	GSR	15	16	0	0
Vigilin	HDLBP	35	35	0	0
Protein Hook homolog 1	HOOK1	20	17	0	0
Hypoxanthine-guanine phosphoribosyltransferase	HPRT1	14	11	0	0
Heat shock protein HSP 90-alpha	HSP90AA1	75	61	0	7
Heat shock protein HSP 90-beta	HSP90AB1	113	117	6	17
Heat shock 70 kDa protein 4	HSPA4	68	69	0	0
Heat shock protein 105 kDa	HSPH1	55	48	0	0
Intraflagellar transport protein 74 homolog	IFT74	14	17	0	1
Inosine-5-monophosphate dehydrogenase 2	IMPDH2	10	11	0	1
Importin-4	IPO4	21	14	0	0
Inositol-tetrakisphosphate 1-kinase	ITPK1	15	20	0	0
Kinesin-1 heavy chain	KIF5B	24	20	0	0
Kinesin light chain 1	KLC1	11	15	0	0
Importin subunit alpha-1	KPNA2	22	20	1	3
Importin subunit beta-1	KPNB1	9	15	1	0
Microtubule-associated protein;Microtubule-associated protein 4	MAP4	15	14	0	0
C-1-tetrahydrofolate synthase, cytoplasmic;Methylenetetrahydrofolate dehydrogenase;Methenyltetrahydrofolate cyclohydrolase;Formyltetrahydrofolate synthetase;C-1-tetrahydrofolate synthase, cytoplasmic, N-terminally processed	MTHFD1	12	14	0	0
Nucleosome assembly protein 1-like 1	NAP1L1	13	14	0	0
Neurofilament medium polypeptide	NEFM	32	26	2	2
Nuclear migration protein nudC	NUDC	32	32	0	0
ADP-sugar pyrophosphatase	NUDT5	10	10	0	0
Obg-like ATPase 1	OLA1	13	19	0	0
Polyadenylate-binding protein 1;Polyadenylate-binding protein;Polyadenylate-binding protein 3	PABPC1;PABPC3	36	37	0	1
Platelet-activating factor acetylhydrolase IB subunit beta	PAFAH1B2	12	10	0	0
Poly(rC)-binding protein 1	PCBP1	10	9	0	1
Poly(rC)-binding protein 2	PCBP2	9	10	0	1
Proliferating cell nuclear antigen	PCNA	10	16	0	0
Programmed cell death protein 5	PDCD5	11	12	0	1
PDZ and LIM domain protein 1	PDLIM1	11	14	0	0
Phosphatidylethanolamine-binding protein 1;Hippocampal cholinergic neurostimulating peptide	PEBP1	8	11	0	0
Prefoldin subunit 2	PFDN2	12	13	0	0
Prefoldin subunit 5	PFDN5	11	11	0	0
Prefoldin subunit 6	PFDN6	14	18	0	1
Phosphoglycerate kinase 1	PGK1	29	29	0	0
Phosphoacetylglucosamine mutase	PGM3	26	25	0	0
D-3-phosphoglycerate dehydrogenase	PHGDH	13	12	0	0
Phosphatidylinositol transfer protein beta isoform	PITPNB	10	13	0	0
Pyruvate kinase PKM;Pyruvate kinase	PKM	32	35	1	2
Plastin-3	PLS3	30	30	0	0
Purine nucleoside phosphorylase	PNP	10	10	0	0
Inorganic pyrophosphatase	PPA1	32	30	0	0
Peptidyl-prolyl cis-trans isomerase A;Peptidyl-prolyl cis-trans isomerase A, N-terminally processed;Peptidyl-prolyl cis-trans isomerase	PPIA	11	9	1	0
Peptidyl-prolyl cis-trans isomerase D	PPID	10	10	0	0
Peroxiredoxin-1	PRDX1	15	15	2	1
Peroxiredoxin-2	PRDX2	14	12	0	0
Peroxiredoxin-6	PRDX6	15	15	0	0
Proteasome subunit alpha type-5	PSMA5	8	10	0	0
Paxillin	PXN	12	14	0	0
GTP-binding nuclear protein Ran	RAN	10	11	1	0
Ran GTPase-activating protein 1	RANGAP1	10	17	0	0
Histone-binding protein RBBP4	RBBP4	9	13	0	0
Histone-binding protein RBBP7	RBBP7	9	9	0	0
RING finger protein 214	RNF214	8	10	0	0
Ribonuclease inhibitor	RNH1	12	9	0	0
RuvB-like 1	RUVBL1	8	10	0	0
RuvB-like 2	RUVBL2	20	20	0	0
Serine--tRNA ligase, cytoplasmic	SARS	14	14	0	0
Staphylococcal nuclease domain-containing protein 1	SND1	14	15	0	1
Sorting nexin-5	SNX5	9	15	0	0
Spectrin alpha chain, non-erythrocytic 1	SPTAN1	13	12	0	0
Hsc70-interacting protein;Putative protein FAM10A5	ST13;ST13P5	15	17	0	0
Stress-induced-phosphoprotein 1	STIP1	60	64	0	2
Serine-threonine kinase receptor-associated protein	STRAP	17	18	0	0
E3 ubiquitin-protein ligase CHIP	STUB1	29	26	0	1
Suppressor of G2 allele of SKP1 homolog	SUGT1	15	13	0	0
Transgelin-2	TAGLN2	9	13	0	0
Threonine--tRNA ligase, cytoplasmic	TARS	9	9	0	0
Putative deoxyribonuclease TATDN1	TATDN1	10	12	0	0
Tubulin-specific chaperone E	TBCE	12	15	0	0
T-complex protein 1 subunit alpha	TCP1	12	8	0	0
Talin-1	TLN1	13	7	0	0
Tropomyosin alpha-3 chain	TPM3	20	19	0	1
Translationally-controlled tumor protein	TPT1	13	13	0	0
Tetratricopeptide repeat protein 1	TTC1	9	12	0	0
Tubulin beta chain	TUBB	21	20	0	0
Alpha-taxilin	TXLNA	17	16	0	0
Ubiquitin-like modifier-activating enzyme 1	UBA1	19	24	0	0
Ubiquitin carboxyl-terminal hydrolase isozyme L1;Ubiquitin carboxyl-terminal hydrolase	UCHL1	15	19	0	0
Ubiquitin carboxyl-terminal hydrolase isozyme L3;Ubiquitin carboxyl-terminal hydrolase	UCHL3	12	11	0	0
Uridine 5-monophosphate synthase;Orotate phosphoribosyltransferase;Orotidine 5-phosphate decarboxylase	UMPS	10	12	0	0
Regulator of nonsense transcripts 1	UPF1	34	42	0	0
Prefoldin subunit 3	VBP1	16	17	0	0
Vinculin	VCL	19	20	0	0
Transitional endoplasmic reticulum ATPase	VCP	14	14	0	0
Tyrosine--tRNA ligase, cytoplasmic;Tyrosine--tRNA ligase, cytoplasmic, N-terminally processed;Tyrosine--tRNA ligase	YARS	16	16	0	0
14-3-3 protein zeta/delta	YWHAZ	23	19	2	2
Zinc finger protein 598	ZNF598	13	12	0	0

## Sheet: (b)
Protein names	Gene names	MS/MS count PUP-IT2(NUP43)	MS/MS count PUP-IT2(NUP43) 2	MS/MS count Control	MS/MS count Control 2
Alpha-actinin-4	ACTN4	13	8	0	0
Alcohol dehydrogenase class-3	ADH5	18	20	0	0
Activator of 90 kDa heat shock protein ATPase homolog 1	AHSA1	13	13	0	0
Aldose reductase	AKR1B1	11	12	0	0
Fructose-bisphosphate aldolase A;Fructose-bisphosphate aldolase	ALDOA	24	22	1	0
Annexin A11	ANXA11	16	14	0	2
Annexin A5;Annexin	ANXA5	9	13	0	0
Annexin A7	ANXA7	12	9	0	0
Armadillo repeat-containing protein 6	ARMC6	23	15	0	0
Bifunctional purine biosynthesis protein PURH;Phosphoribosylaminoimidazolecarboxamide formyltransferase;IMP cyclohydrolase	ATIC	20	18	0	0
Carbonic anhydrase 2	CA2	10	11	0	0
Calcyclin-binding protein	CACYBP	17	11	0	0
Coiled-coil domain-containing protein 6	CCDC6	13	6	0	0
T-complex protein 1 subunit beta	CCT2	38	36	0	3
T-complex protein 1 subunit gamma	CCT3	60	57	0	6
T-complex protein 1 subunit epsilon	CCT5	45	41	0	2
T-complex protein 1 subunit zeta	CCT6A	22	18	0	2
T-complex protein 1 subunit eta	CCT7	15	13	0	0
Cofilin-1	CFL1	15	16	1	1
Cysteine and histidine-rich domain-containing protein 1	CHORDC1	19	17	0	0
Creatine kinase B-type	CKB	26	22	0	1
Chloride intracellular channel protein 4	CLIC4	14	18	0	0
CTP synthase 1	CTPS1	14	8	0	0
Src substrate cortactin	CTTN	9	13	0	0
Dihydrofolate reductase	DHFR	18	17	0	0
DnaJ homolog subfamily C member 7	DNAJC7	28	22	0	2
Elongation factor 1-beta	EEF1B2	12	11	0	0
Elongation factor 1-delta	EEF1D	15	16	0	1
Elongation factor 2	EEF2	34	34	2	1
Eukaryotic initiation factor 4A-I;Eukaryotic initiation factor 4A-II;Eukaryotic initiation factor 4A-II, N-terminally processed	EIF4A1;EIF4A2	20	16	0	3
Eukaryotic translation initiation factor 4B	EIF4B	13	11	0	0
Alpha-enolase	ENO1	22	21	0	0
Bifunctional glutamate/proline--tRNA ligase;Glutamate--tRNA ligase;Proline--tRNA ligase	EPRS	13	13	0	0
S-formylglutathione hydrolase	ESD	20	19	0	0
Fatty acid synthase;[Acyl-carrier-protein] S-acetyltransferase;[Acyl-carrier-protein] S-malonyltransferase;3-oxoacyl-[acyl-carrier-protein] synthase;3-oxoacyl-[acyl-carrier-protein] reductase;3-hydroxyacyl-[acyl-carrier-protein] dehydratase;Enoyl-[acyl-carrier-protein] reductase;Oleoyl-[acyl-carrier-protein] hydrolase	FASN	16	19	0	0
Peptidyl-prolyl cis-trans isomerase FKBP4;Peptidyl-prolyl cis-trans isomerase FKBP4, N-terminally processed	FKBP4	9	9	0	0
Ras GTPase-activating protein-binding protein 1	G3BP1	15	18	0	0
Trifunctional purine biosynthetic protein adenosine-3;Phosphoribosylamine--glycine ligase;Phosphoribosylformylglycinamidine cyclo-ligase;Phosphoribosylglycinamide formyltransferase	GART	21	14	0	0
GRIP and coiled-coil domain-containing protein 2	GCC2	17	16	0	1
Glyoxalase domain-containing protein 4	GLOD4	22	24	0	0
Glutaredoxin-3	GLRX3	9	13	0	0
Glutathione reductase, mitochondrial	GSR	13	13	0	0
Vigilin	HDLBP	22	21	0	0
Hypoxanthine-guanine phosphoribosyltransferase	HPRT1	12	9	0	0
Heat shock 70 kDa protein 4	HSPA4	50	53	0	0
Heat shock protein 105 kDa	HSPH1	27	22	0	0
Insulin-like growth factor 2 mRNA-binding protein 1	IGF2BP1	16	11	1	2
Inosine-5-monophosphate dehydrogenase 2	IMPDH2	12	16	0	1
Importin-4	IPO4	13	5	0	0
Kinesin-1 heavy chain	KIF5B	15	9	0	0
L-lactate dehydrogenase A chain	LDHA	15	15	1	2
Microtubule-associated protein;Microtubule-associated protein 4	MAP4	9	10	0	0
C-1-tetrahydrofolate synthase, cytoplasmic;Methylenetetrahydrofolate dehydrogenase;Methenyltetrahydrofolate cyclohydrolase;Formyltetrahydrofolate synthetase;C-1-tetrahydrofolate synthase, cytoplasmic, N-terminally processed	MTHFD1	10	9	0	0
Nucleosome assembly protein 1-like 1	NAP1L1	11	10	0	0
Neurofilament medium polypeptide	NEFM	23	26	2	2
Nuclear migration protein nudC	NUDC	26	23	0	0
Proliferation-associated protein 2G4	PA2G4	10	10	1	0
Polyadenylate-binding protein 1;Polyadenylate-binding protein;Polyadenylate-binding protein 3	PABPC1;PABPC3	23	23	0	1
Protein deglycase DJ-1	PARK7	11	8	0	0
Poly(rC)-binding protein 2	PCBP2	10	8	0	1
Profilin-1	PFN1	13	10	0	0
Phosphoglycerate kinase 1	PGK1	27	23	0	0
Phosphoacetylglucosamine mutase	PGM3	17	13	0	0
Pyruvate kinase PKM;Pyruvate kinase	PKM	32	30	1	2
Plastin-3	PLS3	23	22	0	0
Inorganic pyrophosphatase	PPA1	24	20	0	0
Peptidyl-prolyl cis-trans isomerase A;Peptidyl-prolyl cis-trans isomerase A, N-terminally processed;Peptidyl-prolyl cis-trans isomerase	PPIA	11	9	1	0
Peroxiredoxin-1	PRDX1	15	16	2	1
Peroxiredoxin-6	PRDX6	16	12	0	0
Ran-specific GTPase-activating protein	RANBP1	12	11	0	0
Ran GTPase-activating protein 1	RANGAP1	10	15	0	0
Ribonuclease inhibitor	RNH1	11	8	0	0
RuvB-like 2	RUVBL2	10	10	0	0
Stress-induced-phosphoprotein 1	STIP1	45	38	0	2
Serine-threonine kinase receptor-associated protein	STRAP	12	11	0	0
Transgelin-2	TAGLN2	11	11	0	0
Tropomyosin alpha-3 chain	TPM3	23	24	0	1
Tubulin beta chain	TUBB	27	23	0	0
Ubiquitin-like modifier-activating enzyme 1	UBA1	17	14	0	0
Ubiquitin carboxyl-terminal hydrolase isozyme L1;Ubiquitin carboxyl-terminal hydrolase	UCHL1	14	14	0	0
Regulator of nonsense transcripts 1	UPF1	26	32	0	0
Tyrosine--tRNA ligase, cytoplasmic;Tyrosine--tRNA ligase, cytoplasmic, N-terminally processed;Tyrosine--tRNA ligase	YARS	10	8	0	0
14-3-3 protein zeta/delta	YWHAZ	19	21	2	2
