# Supplementary material for: PUP-IT2 as an alternative strategy for PUP-IT proximity labeling
Source: Front Mol Biosci. 2022 Sep 29;9:1007720. doi: 10.3389/fmolb.2022.1007720 (PMC9558124; doi:10.3389/fmolb.2022.1007720)
Supplement: Supplementary file 3 [file Table1.XLSX]

## Sheet: Notes
Supplementary Table 1
(a) Proteins identified in the control samples
(b) Proteins identified in PUP-IT samples
(c) Proteins identified in PUP-IT2 samples

## Sheet: (a)
Gene name	Protein name	unique peptides_repeat1	unique peptides_repeat2
PC	Pyruvate carboxylase, mitochondrial	52	57
CANX	Calnexin	35	42
ATP1A1	Sodium/potassium-transporting ATPase subunit alpha-1	30	35
KRT9	Keratin, type I cytoskeletal 9	27	25
MCCC1	Methylcrotonoyl-CoA carboxylase subunit alpha, mitochondrial	27	26
PCCA	Propionyl-CoA carboxylase alpha chain, mitochondrial	25	35
LMNB2	Lamin-B2	24	22
DDX21	Nucleolar RNA helicase 2	23	26
KRT1	Keratin, type II cytoskeletal 1	22	21
LMNB1	Lamin-B1	22	23
DSP	Desmoplakin	19	0
PARP1	Poly [ADP-ribose] polymerase 1	19	28
KRT10	Keratin, type I cytoskeletal 10	18	23
KRT2	Keratin, type II cytoskeletal 2 epidermal	18	21
NCL	Nucleolin	18	18
GOLGB1	Golgin subfamily B member 1	16	37
HNRNPU	Heterogeneous nuclear ribonucleoprotein U	16	25
VIM	Vimentin	15	19
HNRNPA2B1	Heterogeneous nuclear ribonucleoproteins A2/B1	14	15
KRT16	Keratin, type I cytoskeletal 16	13	4
HNRNPC;HNRNPCL4;HNRNPCL1;HNRNPCL3;HNRNPCL2	Heterogeneous nuclear ribonucleoproteins C1/C2;Heterogeneous nuclear ribonucleoprotein C-like 4;Heterogeneous nuclear ribonucleoprotein C-like 1;Heterogeneous nuclear ribonucleoprotein C-like 3;Heterogeneous nuclear ribonucleoprotein C-like 2	11	11
RPL7A	60S ribosomal protein L7a	11	13
RSL1D1	Ribosomal L1 domain-containing protein 1	11	15
BCLAF1	Bcl-2-associated transcription factor 1	10	6
MYBBP1A	Myb-binding protein 1A	10	9
PGRMC1	Membrane-associated progesterone receptor component 1	10	10
PHB2	Prohibitin-2	10	9
RAB11A;RAB11B	Ras-related protein Rab-11A;Ras-related protein Rab-11B	10	11
RPN1	Dolichyl-diphosphooligosaccharide--protein glycosyltransferase subunit 1	10	11
SERBP1	Plasminogen activator inhibitor 1 RNA-binding protein	10	6
TPI1	Triosephosphate isomerase	10	10
H2AFY	Core histone macro-H2A.1;Histone H2A	9	11
HSPD1	60 kDa heat shock protein, mitochondrial	9	12
JUP	Junction plakoglobin	9	1
LRRC59	Leucine-rich repeat-containing protein 59	9	12
PEX19	Peroxisomal biogenesis factor 19	9	9
RPS3A	40S ribosomal protein S3a	9	11
TOP1	DNA topoisomerase 1	9	5
BCAP31	B-cell receptor-associated protein 31	8	11
HMOX2	Heme oxygenase 2	8	12
HNRNPD	Heterogeneous nuclear ribonucleoprotein D0	8	3
RAB9A	Ras-related protein Rab-9A	8	9
RBMX;RBMXL1	RNA-binding motif protein, X chromosome;RNA-binding motif protein, X chromosome, N-terminally processed;RNA binding motif protein, X-linked-like-1	8	5
RPL4	60S ribosomal protein L4	8	11
RPL6	60S ribosomal protein L6	8	11
RPS11	40S ribosomal protein S11	8	8
RPS2	40S ribosomal protein S2	8	11
RPS4X	40S ribosomal protein S4, X isoform	8	9
SFPQ	Splicing factor, proline- and glutamine-rich	8	9
SNRNP70	U1 small nuclear ribonucleoprotein 70 kDa	8	8
TMX4	Thioredoxin-related transmembrane protein 4	8	10
H2AFY2	Core histone macro-H2A.2;Histone H2A	7	2
HIST1H4A	Histone H4	7	8
HNRNPA1;HNRNPA1L2	Heterogeneous nuclear ribonucleoprotein A1;Heterogeneous nuclear ribonucleoprotein A1, N-terminally processed;Heterogeneous nuclear ribonucleoprotein A1-like 2	7	9
HNRNPA3	Heterogeneous nuclear ribonucleoprotein A3	7	3
HNRNPL	Heterogeneous nuclear ribonucleoprotein L	7	3
HNRNPR	Heterogeneous nuclear ribonucleoprotein R	7	8
NOP2	Probable 28S rRNA (cytosine(4447)-C(5))-methyltransferase	7	8
NPM1	Nucleophosmin	7	6
PNN	Pinin	7	6
RAB7A	Ras-related protein Rab-7a	7	9
RPL18A	60S ribosomal protein L18a	7	8
RPL3	60S ribosomal protein L3	7	14
RPS3	40S ribosomal protein S3	7	6
THRAP3	Thyroid hormone receptor-associated protein 3	7	8
TMX1	Thioredoxin-related transmembrane protein 1	7	10
ATP2A2	Sarcoplasmic/endoplasmic reticulum calcium ATPase 2	6	17
ATP5B	ATP synthase subunit beta, mitochondrial;ATP synthase subunit beta	6	6
GTPBP4	Nucleolar GTP-binding protein 1	6	14
HMGB1;HMGB1P1	High mobility group protein B1;Putative high mobility group protein B1-like 1	6	6
MARCKS	Myristoylated alanine-rich C-kinase substrate	6	6
MATR3;DKFZp686L22104	Matrin-3	6	2
MDH2	Malate dehydrogenase, mitochondrial;Malate dehydrogenase	6	8
NONO	Non-POU domain-containing octamer-binding protein	6	7
NOP56	Nucleolar protein 56	6	7
PES1	Pescadillo homolog	6	5
RPL10A	60S ribosomal protein L10a	6	7
RPL13	60S ribosomal protein L13	6	7
RPL15	60S ribosomal protein L15;Ribosomal protein L15	6	10
RPL7	60S ribosomal protein L7	6	11
RPS18	40S ribosomal protein S18	6	6
RPS25	40S ribosomal protein S25	6	6
SLC3A2	4F2 cell-surface antigen heavy chain	6	8
U2AF2	Splicing factor U2AF 65 kDa subunit	6	6
YBX1	Nuclease-sensitive element-binding protein 1	6	7
ATP5A1	ATP synthase subunit alpha, mitochondrial	5	4
CDC42	Cell division control protein 42 homolog	5	3
DDX18	ATP-dependent RNA helicase DDX18	5	5
DHX9	ATP-dependent RNA helicase A	5	6
HSPE1	10 kDa heat shock protein, mitochondrial	5	7
LBR	Lamin-B receptor	5	8
LDHB	L-lactate dehydrogenase B chain;L-lactate dehydrogenase	5	6
RHOA;RHOC	Transforming protein RhoA;Rho-related GTP-binding protein RhoC	5	4
RPL10	60S ribosomal protein L10	5	4
RPL14	60S ribosomal protein L14	5	5
RPL18	60S ribosomal protein L18	5	7
RPL28	60S ribosomal protein L28	5	6
RPL31	60S ribosomal protein L31	5	5
RPL8	60S ribosomal protein L8	5	5
RPL9	60S ribosomal protein L9	5	5
RPS13	40S ribosomal protein S13	5	7
RPS7	40S ribosomal protein S7	5	6
RPS9	40S ribosomal protein S9	5	10
SARNP	SAP domain-containing ribonucleoprotein	5	4
SYNCRIP	Heterogeneous nuclear ribonucleoprotein Q	5	2
VAPB	Vesicle-associated membrane protein-associated protein B/C	5	7
ALYREF	THO complex subunit 4	4	5
BAZ1B	Tyrosine-protein kinase BAZ1B	4	5
CD28	T-cell-specific surface glycoprotein CD28	4	6
COX4I1	Cytochrome c oxidase subunit 4 isoform 1, mitochondrial	4	2
DDX39B	Spliceosome RNA helicase DDX39B	4	4
EEF1A1;EEF1A1P5	Elongation factor 1-alpha 1;Putative elongation factor 1-alpha-like 3;Elongation factor 1-alpha	4	4
EMD	Emerin	4	8
GAPDH	Glyceraldehyde-3-phosphate dehydrogenase	4	5
H1F0	Histone H1.0;Histone H1.0, N-terminally processed	4	6
HACD3	Very-long-chain (3R)-3-hydroxyacyl-CoA dehydratase 3	4	4
HMGB2	High mobility group protein B2	4	4
HNRNPDL	Heterogeneous nuclear ribonucleoprotein D-like	4	1
HNRNPK	Heterogeneous nuclear ribonucleoprotein K	4	6
HSPA1B;HSPA1A	Heat shock 70 kDa protein 1B;Heat shock 70 kDa protein 1A	4	7
KRT14	Keratin, type I cytoskeletal 14	4	2
KRT5	Keratin, type II cytoskeletal 5	4	1
LMNA	Prelamin-A/C;Lamin-A/C	4	2
MTDH	Protein LYRIC	4	3
NIFK	MKI67 FHA domain-interacting nucleolar phosphoprotein	4	3
NOLC1	Nucleolar and coiled-body phosphoprotein 1	4	3
NOP58	Nucleolar protein 58	4	8
PPIB	Peptidyl-prolyl cis-trans isomerase B	4	2
RAB14	Ras-related protein Rab-14	4	2
RBM39	RNA-binding protein 39	4	4
RPL12	60S ribosomal protein L12	4	3
RPL17;RPL17-C18orf32	60S ribosomal protein L17	4	6
RPL23A	60S ribosomal protein L23a	4	4
RPL24	60S ribosomal protein L24	4	6
RPL30	60S ribosomal protein L30	4	3
RPL35A	60S ribosomal protein L35a	4	5
RPL7L1	60S ribosomal protein L7-like 1	4	1
RPLP2	60S acidic ribosomal protein P2	4	5
RPS16;ZNF90	40S ribosomal protein S16	4	6
RPS19	40S ribosomal protein S19	4	3
RPS23	40S ribosomal protein S23	4	4
RPS6	40S ribosomal protein S6	4	4
RPS8	40S ribosomal protein S8	4	5
RRP1B	Ribosomal RNA processing protein 1 homolog B	4	5
SFXN1	Sideroflexin-1	4	3
SLC16A1	Monocarboxylate transporter 1	4	3
SMARCA5	SWI/SNF-related matrix-associated actin-dependent regulator of chromatin subfamily A member 5	4	4
SNRPD1	Small nuclear ribonucleoprotein Sm D1	4	4
SNRPD2	Small nuclear ribonucleoprotein Sm D2	4	5
SRSF7	Serine/arginine-rich splicing factor 7	4	4
TBCA	Tubulin-specific chaperone A	4	6
TMPO	Lamina-associated polypeptide 2, isoforms beta/gamma;Thymopoietin;Thymopentin;Lamina-associated polypeptide 2, isoform alpha;Thymopoietin;Thymopentin	4	6
TOP2A	DNA topoisomerase 2-alpha	4	3
VTI1B	Vesicle transport through interaction with t-SNAREs homolog 1B	4	8
ANXA2;ANXA2P2	Annexin A2;Annexin;Putative annexin A2-like protein	3	2
ATP5C1	ATP synthase subunit gamma, mitochondrial	3	2
C1QBP	Complement component 1 Q subcomponent-binding protein, mitochondrial	3	4
CYB5R3	NADH-cytochrome b5 reductase 3;NADH-cytochrome b5 reductase 3 membrane-bound form;NADH-cytochrome b5 reductase 3 soluble form	3	2
DNAJA1	DnaJ homolog subfamily A member 1	3	4
DSG1	Desmoglein-1	3	1
FTSJ3	pre-rRNA processing protein FTSJ3	3	2
GNG10	Guanine nucleotide-binding protein G(I)/G(S)/G(O) subunit gamma-10	3	4
GNG12	Guanine nucleotide-binding protein G(I)/G(S)/G(O) subunit gamma-12	3	3
GNG5	Guanine nucleotide-binding protein G(I)/G(S)/G(O) subunit gamma-5	3	3
HIST2H3PS2	Histone H3	3	2
HMGA1	High mobility group protein HMG-I/HMG-Y	3	2
HNRNPH1;HNRNPH2	Heterogeneous nuclear ribonucleoprotein H;Heterogeneous nuclear ribonucleoprotein H, N-terminally processed;Heterogeneous nuclear ribonucleoprotein H2	3	4
HRNR	Hornerin	3	3
HSPA9	Stress-70 protein, mitochondrial	3	5
ILF3	Interleukin enhancer-binding factor 3	3	3
KTN1	Kinectin	3	4
MTA2	Metastasis-associated protein MTA2	3	6
MT-CO2	Cytochrome c oxidase subunit 2	3	1
PHB	Prohibitin	3	5
PRKDC	DNA-dependent protein kinase catalytic subunit	3	10
PTBP1	Polypyrimidine tract-binding protein 1	3	2
RAP1B;RAP1A	Ras-related protein Rap-1b;Ras-related protein Rap-1b-like protein;Ras-related protein Rap-1A	3	6
RP2	Protein XRP2	3	5
RPF2	Ribosome production factor 2 homolog	3	2
RPL13A;RPL13a	60S ribosomal protein L13a	3	8
RPL21	60S ribosomal protein L21	3	4
RPL22	60S ribosomal protein L22	3	3
RPL23	60S ribosomal protein L23	3	3
RPL27	60S ribosomal protein L27	3	3
RPL34	60S ribosomal protein L34	3	5
RPL35	60S ribosomal protein L35	3	3
RPL36A;RPL36A-HNRNPH2;RPL36AL	60S ribosomal protein L36a;60S ribosomal protein L36a-like	3	2
RPL37A	60S ribosomal protein L37a	3	3
RPN2	Dolichyl-diphosphooligosaccharide--protein glycosyltransferase subunit 2	3	6
RPS15A	40S ribosomal protein S15a	3	2
RPS17	40S ribosomal protein S17	3	3
RPS27	40S ribosomal protein S27	3	3
RRS1	Ribosome biogenesis regulatory protein homolog	3	1
SLC1A5	Neutral amino acid transporter B(0);Amino acid transporter	3	4
SLC25A3	Phosphate carrier protein, mitochondrial	3	5
SLC25A5	ADP/ATP translocase 2;ADP/ATP translocase 2, N-terminally processed	3	4
SRSF2;SRSF8	Serine/arginine-rich splicing factor 2;Serine/arginine-rich splicing factor 8	3	3
SRSF3	Serine/arginine-rich splicing factor 3	3	5
SRSF6;SRSF4	Serine/arginine-rich splicing factor 6;Serine/arginine-rich splicing factor 4	3	3
STX12	Syntaxin-12	3	2
TUFM	Elongation factor Tu, mitochondrial	3	6
VAPA	Vesicle-associated membrane protein-associated protein A	3	3
VDAC2	Voltage-dependent anion-selective channel protein 2	3	5
ARL6IP4	ADP-ribosylation factor-like protein 6-interacting protein 4	2	2
BRIX1	Ribosome biogenesis protein BRX1 homolog	2	2
CHTOP	Chromatin target of PRMT1 protein	2	4
CISD2	CDGSH iron-sulfur domain-containing protein 2	2	2
CKAP4	Cytoskeleton-associated protein 4	2	2
COMT	Catechol O-methyltransferase	2	2
DDOST	Dolichyl-diphosphooligosaccharide--protein glycosyltransferase 48 kDa subunit	2	3
DDRGK1	DDRGK domain-containing protein 1	2	2
DDX5	Probable ATP-dependent RNA helicase DDX5	2	2
EPB41L2	Band 4.1-like protein 2	2	6
ESYT1	Extended synaptotagmin-1	2	2
FBL	rRNA 2-O-methyltransferase fibrillarin	2	3
GNG4	Guanine nucleotide-binding protein G(I)/G(S)/G(O) subunit gamma-4	2	4
H1FX	Histone H1x	2	3
HIST1H1C	Histone H1.2	2	2
HIST1H1D	Histone H1.3	2	2
HIST1H2BI;HIST1H2BN;HIST1H2BM;HIST1H2BH;HIST2H2BF;HIST1H2BC;HIST1H2BD;H2BFS;HIST1H2BK;HIST1H2BL	Histone H2B;Histone H2B type 1-M;Histone H2B type 1-N;Histone H2B type 1-H;Histone H2B type 2-F;Histone H2B type 1-C/E/F/G/I;Histone H2B type 1-D;Histone H2B type F-S;Histone H2B type 1-K;Histone H2B type 1-L	2	2
HMGN1	Non-histone chromosomal protein HMG-14	2	2
HSD17B12	Very-long-chain 3-oxoacyl-CoA reductase	2	4
HSP90AB1	Heat shock protein HSP 90-beta	2	5
HSP90B1	Endoplasmin	2	2
HSPA5	78 kDa glucose-regulated protein	2	3
ILF2	Interleukin enhancer-binding factor 2	2	3
MARCKSL1	MARCKS-related protein	2	4
MBOAT7	Lysophospholipid acyltransferase 7	2	4
MRPS14	28S ribosomal protein S14, mitochondrial	2	2
NEFM	Neurofilament medium polypeptide	2	2
NSDHL	Sterol-4-alpha-carboxylate 3-dehydrogenase, decarboxylating	2	3
PDIA3	Protein disulfide-isomerase A3	2	2
PGRMC2	Membrane-associated progesterone receptor component 2	2	4
PPAN;PPAN-P2RY11	Suppressor of SWI4 1 homolog	2	2
PRPF8	Pre-mRNA-processing-splicing factor 8	2	6
PRSS1	Trypsin-1;Alpha-trypsin chain 1;Alpha-trypsin chain 2	2	2
RAB10	Ras-related protein Rab-10	2	2
RAB1A;RAB1B	Ras-related protein Rab-1A;Ras-related protein Rab-1B	2	3
RAB21	Ras-related protein Rab-21	2	4
RAB5C	Ras-related protein Rab-5C	2	2
RPL19	Ribosomal protein L19;60S ribosomal protein L19	2	4
RPL26	60S ribosomal protein L26	2	2
RPL27A	60S ribosomal protein L27a	2	4
RPL32	60S ribosomal protein L32	2	5
RPLP0;RPLP0P6	60S acidic ribosomal protein P0;60S acidic ribosomal protein P0-like	2	2
RPS20	40S ribosomal protein S20	2	2
RPS24	40S ribosomal protein S24	2	2
RPS5	40S ribosomal protein S5;40S ribosomal protein S5, N-terminally processed	2	2
SEC11A	Signal peptidase complex catalytic subunit SEC11;Signal peptidase complex catalytic subunit SEC11A;Signal peptidase I	2	4
SEC22B	Vesicle-trafficking protein SEC22b	2	3
SLC25A11	Mitochondrial 2-oxoglutarate/malate carrier protein	2	3
SLC7A5	Large neutral amino acids transporter small subunit 1	2	2
SNRPN;SNRPB	Small nuclear ribonucleoprotein-associated protein N;Small nuclear ribonucleoprotein-associated proteins B and B	2	2
SRP14	Signal recognition particle 14 kDa protein	2	3
SRPRB	Signal recognition particle receptor subunit beta	2	5
SRSF1	Serine/arginine-rich splicing factor 1	2	3
TECR	Very-long-chain enoyl-CoA reductase	2	3
TRAP1	Heat shock protein 75 kDa, mitochondrial	2	3
VDAC1	Voltage-dependent anion-selective channel protein 1	2	2
XRCC6	X-ray repair cross-complementing protein 6	2	2
ACSL3	Long-chain-fatty-acid--CoA ligase 3	1	3
ATP5J2;ATP5J2-PTCD1	ATP synthase subunit f, mitochondrial	1	3
C7orf55-LUC7L2;LUC7L2	Putative RNA-binding protein Luc7-like 2	1	3
EEF1G	Elongation factor 1-gamma	1	3
GNAI3;GNAI1;GNAI2	Guanine nucleotide-binding protein G(k) subunit alpha;Guanine nucleotide-binding protein G(i) subunit alpha-1;Guanine nucleotide-binding protein G(i) subunit alpha-2	1	3
HM13	Minor histocompatibility antigen H13	1	3
HNRNPAB	Heterogeneous nuclear ribonucleoprotein A/B	1	3
HP1BP3	Heterochromatin protein 1-binding protein 3	1	3
KPNA2	Importin subunit alpha-1	1	3
MRTO4	mRNA turnover protein 4 homolog	1	4
PRDX3	Thioredoxin-dependent peroxide reductase, mitochondrial	1	3
RBM34	RNA-binding protein 34	1	4
RDH11	Retinol dehydrogenase 11	1	4
RNPS1	RNA-binding protein with serine-rich domain 1	1	4
RPL5	60S ribosomal protein L5	1	6
RPS26;RPS26P11	40S ribosomal protein S26;Putative 40S ribosomal protein S26-like 1	1	3
RPSA	40S ribosomal protein SA	1	3
S100A11	Protein S100-A11;Protein S100-A11, N-terminally processed	1	3
TBL2	Transducin beta-like protein 2	1	4
TEX264	Testis-expressed sequence 264 protein	1	3
UBXN4	UBX domain-containing protein 4	1	3
USO1	General vesicular transport factor p115	1	3
YWHAE	14-3-3 protein epsilon	1	3
YWHAQ	14-3-3 protein theta	1	3
CCT3	T-complex protein 1 subunit gamma	0	8
CCT8	T-complex protein 1 subunit theta	0	8
HSP90AA1	Heat shock protein HSP 90-alpha	0	6
NUP43	Nucleoporin Nup43	0	11
POR	NADPH--cytochrome P450 reductase	0	6
STXBP3	Syntaxin-binding protein 3	0	6

## Sheet: (b)
Gene name	Protein name	unique peptides_repeat1	unique peptides_repeat2
PC	Pyruvate carboxylase, mitochondrial	53	54
CCT8	T-complex protein 1 subunit theta	48	45
HSPA4	Heat shock 70 kDa protein 4	42	40
STIP1	Stress-induced-phosphoprotein 1	42	39
HSPH1	Heat shock protein 105 kDa	34	35
MTA2	Metastasis-associated protein MTA2	34	33
CCT2	T-complex protein 1 subunit beta	33	30
CCT5	T-complex protein 1 subunit epsilon	33	35
EEF2	Elongation factor 2	32	32
DNAJC7	DnaJ homolog subfamily C member 7	31	32
MCCC1	Methylcrotonoyl-CoA carboxylase subunit alpha, mitochondrial	30	30
UPF1	Regulator of nonsense transcripts 1	30	34
HDLBP	Vigilin	29	31
CCT3	T-complex protein 1 subunit gamma	27	26
HSP90AA1	Heat shock protein HSP 90-alpha	27	28
NUDC	Nuclear migration protein nudC	27	26
GART	Trifunctional purine biosynthetic protein adenosine-3;Phosphoribosylamine--glycine ligase;Phosphoribosylformylglycinamidine cyclo-ligase;Phosphoribosylglycinamide formyltransferase	24	22
HSP90AB1	Heat shock protein HSP 90-beta	24	26
PKM	Pyruvate kinase PKM;Pyruvate kinase	23	28
CANX	Calnexin	22	25
NEFM	Neurofilament medium polypeptide	22	21
PGK1	Phosphoglycerate kinase 1	22	21
PLS3	Plastin-3	22	22
VIM	Vimentin	22	22
CCT7	T-complex protein 1 subunit eta	21	24
ENO1	Alpha-enolase	21	21
FKBP4	Peptidyl-prolyl cis-trans isomerase FKBP4;Peptidyl-prolyl cis-trans isomerase FKBP4, N-terminally processed	21	24
TPI1	Triosephosphate isomerase	21	21
CSDE1	Cold shock domain-containing protein E1	20	20
DNAJA1	DnaJ homolog subfamily A member 1	20	22
GCC2	GRIP and coiled-coil domain-containing protein 2	20	22
PGM3	Phosphoacetylglucosamine mutase	20	18
PPA1	Inorganic pyrophosphatase	20	19
VCL	Vinculin	20	21
KIF5B	Kinesin-1 heavy chain	19	15
AHSA1	Activator of 90 kDa heat shock protein ATPase homolog 1	18	17
CKB	Creatine kinase B-type	18	20
HSPA1B;HSPA1A	Heat shock 70 kDa protein 1B;Heat shock 70 kDa protein 1A	18	19
STUB1	E3 ubiquitin-protein ligase CHIP	18	16
ANXA11	Annexin A11	17	16
CTTN	Src substrate cortactin	17	15
HOOK1	Protein Hook homolog 1	17	15
KPNA2	Importin subunit alpha-1	17	16
NCL	Nucleolin	17	17
PABPC1;PABPC3	Polyadenylate-binding protein 1;Polyadenylate-binding protein;Polyadenylate-binding protein 3	17	14
PSMC1	26S protease regulatory subunit 4	17	18
ADH5	Alcohol dehydrogenase class-3	16	12
ATIC	Bifunctional purine biosynthesis protein PURH;Phosphoribosylaminoimidazolecarboxamide formyltransferase;IMP cyclohydrolase	16	16
EIF4B	Eukaryotic translation initiation factor 4B	16	15
GAPDH	Glyceraldehyde-3-phosphate dehydrogenase	16	16
IFT74	Intraflagellar transport protein 74 homolog	16	16
NUP43	Nucleoporin Nup43	16	16
SERBP1	Plasminogen activator inhibitor 1 RNA-binding protein	16	17
ZNF598	Zinc finger protein 598	16	14
ALDOA	Fructose-bisphosphate aldolase A;Fructose-bisphosphate aldolase	15	16
CFL1	Cofilin-1	15	14
CLIC4	Chloride intracellular channel protein 4	15	15
CTPS1	CTP synthase 1	15	15
EEF1A1;EEF1A1P5	Elongation factor 1-alpha 1;Putative elongation factor 1-alpha-like 3;Elongation factor 1-alpha	15	14
IPO4	Importin-4	15	11
LDHB	L-lactate dehydrogenase B chain;L-lactate dehydrogenase	15	16
PCCA	Propionyl-CoA carboxylase alpha chain, mitochondrial	15	17
RUVBL2	RuvB-like 2	15	16
UBA1	Ubiquitin-like modifier-activating enzyme 1	15	19
YARS	Tyrosine--tRNA ligase, cytoplasmic;Tyrosine--tRNA ligase, cytoplasmic, N-terminally processed;Tyrosine--tRNA ligase	15	15
AKR1B1	Aldose reductase	14	15
ANXA5	Annexin A5;Annexin	14	15
ANXA7	Annexin A7	14	11
CACYBP	Calcyclin-binding protein	14	12
CCT6A	T-complex protein 1 subunit zeta	14	14
CHORDC1	Cysteine and histidine-rich domain-containing protein 1	14	16
DNAJA2	DnaJ homolog subfamily A member 2	14	14
EPRS	Bifunctional glutamate/proline--tRNA ligase;Glutamate--tRNA ligase;Proline--tRNA ligase	14	16
FLNA	Filamin-A	14	12
KRT10	Keratin, type I cytoskeletal 10	14	18
KRT9	Keratin, type I cytoskeletal 9	14	27
KTN1	Kinectin	14	14
STRAP	Serine-threonine kinase receptor-associated protein	14	14
ACTN4	Alpha-actinin-4	13	12
CA2	Carbonic anhydrase 2	13	12
CCDC6	Coiled-coil domain-containing protein 6	13	16
EIF5A;EIF5AL1	Eukaryotic translation initiation factor 5A-1;Eukaryotic translation initiation factor 5A;Eukaryotic translation initiation factor 5A-1-like	13	13
G3BP1	Ras GTPase-activating protein-binding protein 1	13	14
HSPA4L	Heat shock 70 kDa protein 4L	13	17
KRT1	Keratin, type II cytoskeletal 1	13	20
MTHFD1	C-1-tetrahydrofolate synthase, cytoplasmic;Methylenetetrahydrofolate dehydrogenase;Methenyltetrahydrofolate cyclohydrolase;Formyltetrahydrofolate synthetase;C-1-tetrahydrofolate synthase, cytoplasmic, N-terminally processed	13	14
PDCD5	Programmed cell death protein 5	13	11
TLN1	Talin-1	13	6
TXLNA	Alpha-taxilin	13	12
YWHAE	14-3-3 protein epsilon	13	14
ANXA2;ANXA2P2	Annexin A2;Annexin;Putative annexin A2-like protein	12	18
DHFR	Dihydrofolate reductase	12	13
DUSP12	Dual specificity protein phosphatase 12	12	12
ESD	S-formylglutathione hydrolase	12	11
NSFL1C	NSFL1 cofactor p47	12	10
OLA1	Obg-like ATPase 1	12	13
RNH1	Ribonuclease inhibitor	12	9
TBCA	Tubulin-specific chaperone A	12	13
TCP1	T-complex protein 1 subunit alpha	12	9
VBP1	Prefoldin subunit 3	12	12
ARHGDIA	Rho GDP-dissociation inhibitor 1	11	10
CALM2;CALM1;CALM3	Calmodulin	11	11
CTNNA1	Catenin alpha-1	11	13
DDX3X;DDX3Y	ATP-dependent RNA helicase DDX3X;ATP-dependent RNA helicase DDX3Y	11	11
DYNC1LI1	Cytoplasmic dynein 1 light intermediate chain 1	11	7
ENO2	Gamma-enolase;Enolase	11	13
FASN	Fatty acid synthase;[Acyl-carrier-protein] S-acetyltransferase;[Acyl-carrier-protein] S-malonyltransferase;3-oxoacyl-[acyl-carrier-protein] synthase;3-oxoacyl-[acyl-carrier-protein] reductase;3-hydroxyacyl-[acyl-carrier-protein] dehydratase;Enoyl-[acyl-carrier-protein] reductase;Oleoyl-[acyl-carrier-protein] hydrolase	11	20
GOLGA4	Golgin subfamily A member 4	11	10
GSR	Glutathione reductase, mitochondrial	11	10
HNRNPA1;HNRNPA1L2	Heterogeneous nuclear ribonucleoprotein A1;Heterogeneous nuclear ribonucleoprotein A1, N-terminally processed;Heterogeneous nuclear ribonucleoprotein A1-like 2	11	12
HPRT1	Hypoxanthine-guanine phosphoribosyltransferase	11	9
ITPK1	Inositol-tetrakisphosphate 1-kinase	11	13
LDHA	L-lactate dehydrogenase A chain	11	11
MAP4	Microtubule-associated protein;Microtubule-associated protein 4	11	11
PFDN2	Prefoldin subunit 2	11	10
PFDN6	Prefoldin subunit 6	11	12
PGAM1;PGAM2	Phosphoglycerate mutase 1;Phosphoglycerate mutase 2	11	10
PHGDH	D-3-phosphoglycerate dehydrogenase	11	10
PRDX2	Peroxiredoxin-2	11	11
PXN	Paxillin	11	12
SPTAN1	Spectrin alpha chain, non-erythrocytic 1	11	13
ST13;ST13P5	Hsc70-interacting protein;Putative protein FAM10A5	11	11
SUGT1	Suppressor of G2 allele of SKP1 homolog	11	12
UCHL1	Ubiquitin carboxyl-terminal hydrolase isozyme L1;Ubiquitin carboxyl-terminal hydrolase	11	13
VCP	Transitional endoplasmic reticulum ATPase	11	12
YWHAZ	14-3-3 protein zeta/delta	11	10
AIP	AH receptor-interacting protein	10	11
CLIC1	Chloride intracellular channel protein 1	10	9
CMPK1	UMP-CMP kinase	10	10
EEF1G	Elongation factor 1-gamma	10	9
EIF4A1;EIF4A2	Eukaryotic initiation factor 4A-I;Eukaryotic initiation factor 4A-II;Eukaryotic initiation factor 4A-II, N-terminally processed	10	10
GLRX3	Glutaredoxin-3	10	9
GRIPAP1	GRIP1-associated protein 1	10	6
PDCL3	Phosducin-like protein 3	10	8
PEX19	Peroxisomal biogenesis factor 19	10	8
PFDN1	Prefoldin subunit 1	10	12
PRDX6	Peroxiredoxin-6	10	11
RANGAP1	Ran GTPase-activating protein 1	10	14
SARS	Serine--tRNA ligase, cytoplasmic	10	10
SNX5	Sorting nexin-5	10	15
TATDN1	Putative deoxyribonuclease TATDN1	10	11
TBCE	Tubulin-specific chaperone E	10	12
TRIM28	Transcription intermediary factor 1-beta	10	7
TTC1	Tetratricopeptide repeat protein 1	10	10
ATP1A1	Sodium/potassium-transporting ATPase subunit alpha-1	9	5
CAST	Calpastatin	9	8
CLTC	Clathrin heavy chain;Clathrin heavy chain 1	9	8
DYNC1LI2	Cytoplasmic dynein 1 light intermediate chain 2	9	6
HNRNPA2B1	Heterogeneous nuclear ribonucleoproteins A2/B1	9	10
HNRNPK	Heterogeneous nuclear ribonucleoprotein K	9	8
KPNB1	Importin subunit beta-1	9	11
KRT16	Keratin, type I cytoskeletal 16	9	16
MTPN	Myotrophin	9	7
PCNA	Proliferating cell nuclear antigen	9	12
PFDN5	Prefoldin subunit 5	9	9
PNP	Purine nucleoside phosphorylase	9	8
PPIA	Peptidyl-prolyl cis-trans isomerase A;Peptidyl-prolyl cis-trans isomerase A, N-terminally processed;Peptidyl-prolyl cis-trans isomerase	9	8
PPID	Peptidyl-prolyl cis-trans isomerase D	9	11
PPP1R12A	Protein phosphatase 1 regulatory subunit 12A	9	5
PRDX1	Peroxiredoxin-1	9	9
SND1	Staphylococcal nuclease domain-containing protein 1	9	10
STMN1	Stathmin	9	7
TAGLN2	Transgelin-2	9	12
TTC4	Tetratricopeptide repeat protein 4	9	6
CALD1	Caldesmon	8	8
CBR1	Carbonyl reductase [NADPH] 1	8	7
CDV3	Protein CDV3 homolog	8	7
CEP170	Centrosomal protein of 170 kDa	8	4
CKAP5	Cytoskeleton-associated protein 5	8	10
DSP	Desmoplakin	8	26
EEF1B2	Elongation factor 1-beta	8	8
EIF2S2	Eukaryotic translation initiation factor 2 subunit 2	8	6
EIF3I	Eukaryotic translation initiation factor 3 subunit I	8	7
GMEB2	Glucocorticoid modulatory element-binding protein 2	8	7
GSTP1	Glutathione S-transferase P	8	6
HNRNPF	Heterogeneous nuclear ribonucleoprotein F;Heterogeneous nuclear ribonucleoprotein F, N-terminally processed	8	5
HSPD1	60 kDa heat shock protein, mitochondrial	8	7
IGF2BP1	Insulin-like growth factor 2 mRNA-binding protein 1	8	9
IMPDH2	Inosine-5-monophosphate dehydrogenase 2	8	8
KRT2	Keratin, type II cytoskeletal 2 epidermal	8	23
NPM1	Nucleophosmin	8	9
PDCD6IP	Programmed cell death 6-interacting protein	8	4
PDLIM1	PDZ and LIM domain protein 1	8	10
PEBP1	Phosphatidylethanolamine-binding protein 1;Hippocampal cholinergic neurostimulating peptide	8	10
PFN1	Profilin-1	8	7
PITPNB	Phosphatidylinositol transfer protein beta isoform	8	9
PRRC2C	Protein PRRC2C	8	4
PTGES3	Prostaglandin E synthase 3	8	8
RAN	GTP-binding nuclear protein Ran	8	10
RNF214	RING finger protein 214	8	11
RPAP3	RNA polymerase II-associated protein 3	8	8
RUVBL1	RuvB-like 1	8	10
SNX6	Sorting nexin-6;Sorting nexin-6, N-terminally processed	8	9
SYAP1	Synapse-associated protein 1	8	6
TPT1	Translationally-controlled tumor protein	8	7
UCHL3	Ubiquitin carboxyl-terminal hydrolase isozyme L3;Ubiquitin carboxyl-terminal hydrolase	8	8
UMPS	Uridine 5-monophosphate synthase;Orotate phosphoribosyltransferase;Orotidine 5-phosphate decarboxylase	8	9
YBX1	Nuclease-sensitive element-binding protein 1	8	8
YWHAQ	14-3-3 protein theta	8	8
ACLY	ATP-citrate synthase	7	5
ARCN1	Coatomer subunit delta	7	8
DCTN1;DKFZp686E0752	Dynactin subunit 1	7	7
DDAH1	N(G),N(G)-dimethylarginine dimethylaminohydrolase 1	7	8
EHD1	EH domain-containing protein 1	7	3
EIF4G2	Eukaryotic translation initiation factor 4 gamma 2	7	7
EIF4H	Eukaryotic translation initiation factor 4H	7	5
ENSA	Alpha-endosulfine	7	6
FEN1	Flap endonuclease 1	7	6
FKBP3	Peptidyl-prolyl cis-trans isomerase FKBP3	7	7
GLO1	Lactoylglutathione lyase	7	6
GSTO1	Glutathione S-transferase omega-1	7	7
HINT1	Histidine triad nucleotide-binding protein 1	7	8
HMBS	Porphobilinogen deaminase	7	10
HTATSF1	HIV Tat-specific factor 1	7	8
MOCS2	Molybdopterin synthase catalytic subunit	7	7
MSI1	RNA-binding protein Musashi homolog 1	7	5
MSI2	RNA-binding protein Musashi homolog 2	7	6
PAICS	Multifunctional protein ADE2;Phosphoribosylaminoimidazole-succinocarboxamide synthase;Phosphoribosylaminoimidazole carboxylase	7	4
PAK2	Serine/threonine-protein kinase PAK 2;PAK-2p27;PAK-2p34	7	8
PCBP1	Poly(rC)-binding protein 1	7	7
PRPF19	Pre-mRNA-processing factor 19	7	6
PSMA5	Proteasome subunit alpha type-5	7	8
PSMD1	26S proteasome non-ATPase regulatory subunit 1	7	7
RANBP1	Ran-specific GTPase-activating protein	7	10
RPL4	60S ribosomal protein L4	7	5
RPLP2	60S acidic ribosomal protein P2	7	8
RPS4X	40S ribosomal protein S4, X isoform	7	8
SNX2	Sorting nexin-2	7	6
SOD1	Superoxide dismutase [Cu-Zn]	7	7
TARS	Threonine--tRNA ligase, cytoplasmic	7	6
TES	Testin	7	2
TOMM34	Mitochondrial import receptor subunit TOM34	7	8
TSG101	Tumor susceptibility gene 101 protein	7	5
2021-09-09	Septin-9	6	6
ANKLE2	Ankyrin repeat and LEM domain-containing protein 2	6	4
APRT	Adenine phosphoribosyltransferase	6	6
CCT4	T-complex protein 1 subunit delta	6	4
CNBP	Cellular nucleic acid-binding protein	6	5
DBNL	Drebrin-like protein	6	4
DDX1	ATP-dependent RNA helicase DDX1	6	7
EDC3	Enhancer of mRNA-decapping protein 3	6	5
EZR	Ezrin	6	3
FHL1	Four and a half LIM domains protein 1	6	8
GMPS	GMP synthase [glutamine-hydrolyzing]	6	6
GOT1	Aspartate aminotransferase, cytoplasmic	6	7
HMGB1;HMGB1P1	High mobility group protein B1;Putative high mobility group protein B1-like 1	6	5
HNRNPDL	Heterogeneous nuclear ribonucleoprotein D-like	6	4
HSPA5	78 kDa glucose-regulated protein	6	8
IDE	Insulin-degrading enzyme	6	5
KLC1	Kinesin light chain 1	6	7
LRRFIP1	Leucine-rich repeat flightless-interacting protein 1	6	3
LZTFL1	Leucine zipper transcription factor-like protein 1	6	6
MAP2K2	Dual specificity mitogen-activated protein kinase kinase 2	6	4
MAPRE1	Microtubule-associated protein RP/EB family member 1	6	4
METAP1	Methionine aminopeptidase 1	6	8
NUDT5	ADP-sugar pyrophosphatase	6	8
PA2G4	Proliferation-associated protein 2G4	6	8
PAFAH1B2	Platelet-activating factor acetylhydrolase IB subunit beta	6	8
PARK7	Protein deglycase DJ-1	6	5
PCMT1	Protein-L-isoaspartate O-methyltransferase;Protein-L-isoaspartate(D-aspartate) O-methyltransferase	6	6
PPP1R7	Protein phosphatase 1 regulatory subunit 7	6	3
RAB11A;RAB11B	Ras-related protein Rab-11A;Ras-related protein Rab-11B	6	8
RAB7A	Ras-related protein Rab-7a	6	5
RAB9A	Ras-related protein Rab-9A	6	7
RBBP4	Histone-binding protein RBBP4	6	7
RPL6	60S ribosomal protein L6	6	6
RPL7A	60S ribosomal protein L7a	6	7
RPLP0;RPLP0P6	60S acidic ribosomal protein P0;60S acidic ribosomal protein P0-like	6	4
RPSA	40S ribosomal protein SA	6	8
SRP54	Signal recognition particle 54 kDa protein	6	5
SRP9	Signal recognition particle 9 kDa protein	6	5
TXN	Thioredoxin	6	6
UBE2M	NEDD8-conjugating enzyme Ubc12	6	6
VTI1B	Vesicle transport through interaction with t-SNAREs homolog 1B	6	7
ANXA6	Annexin A6;Annexin	6	4
ACP1	Low molecular weight phosphotyrosine protein phosphatase	5	4
ADRM1	Proteasomal ubiquitin receptor ADRM1	5	4
AKAP12	A-kinase anchor protein 12	5	2
ARL3	ADP-ribosylation factor-like protein 3	5	4
ATP5B	ATP synthase subunit beta, mitochondrial;ATP synthase subunit beta	5	3
ATXN2L	Ataxin-2-like protein	5	8
CAPN1	Calpain-1 catalytic subunit	5	8
CARHSP1	Calcium-regulated heat stable protein 1	5	5
CCDC124	Coiled-coil domain-containing protein 124	5	6
CCDC50	Coiled-coil domain-containing protein 50	5	4
CHMP4B	Charged multivesicular body protein 4b	5	5
CIAPIN1	Anamorsin	5	4
CLNS1A	Methylosome subunit pICln	5	5
CRABP2	Cellular retinoic acid-binding protein 2	5	9
CSE1L	Exportin-2	5	4
CUTA	Protein CutA	5	3
DFFA	DNA fragmentation factor subunit alpha	5	4
DSTN	Destrin	5	5
ECM29;KIAA0368	Proteasome-associated protein ECM29 homolog	5	5
EEF1D	Elongation factor 1-delta	5	6
ENAH	Protein enabled homolog	5	4
EPS15L1	Epidermal growth factor receptor substrate 15-like 1	5	5
ERC1	ELKS/Rab6-interacting/CAST family member 1	5	6
FABP5	Fatty acid-binding protein, epidermal	5	4
FH	Fumarate hydratase, mitochondrial	5	3
FTO	Alpha-ketoglutarate-dependent dioxygenase FTO	5	6
GNB2L1	Guanine nucleotide-binding protein subunit beta-2-like 1;Guanine nucleotide-binding protein subunit beta-2-like 1, N-terminally processed	5	7
GSPT1	Eukaryotic peptide chain release factor GTP-binding subunit ERF3A	5	4
HNRNPA3	Heterogeneous nuclear ribonucleoprotein A3	5	6
HNRNPU	Heterogeneous nuclear ribonucleoprotein U	5	2
HSPB1	Heat shock protein beta-1	5	5
IRS4	Insulin receptor substrate 4	5	3
MDH2	Malate dehydrogenase, mitochondrial;Malate dehydrogenase	5	6
NACA	Nascent polypeptide-associated complex subunit alpha;Nascent polypeptide-associated complex subunit alpha, muscle-specific form	5	4
NME1-NME2;NME2;NME1;NME2P1	Nucleoside diphosphate kinase;Nucleoside diphosphate kinase B;Putative nucleoside diphosphate kinase	5	5
NOB1	RNA-binding protein NOB1	5	1
PDCD10	Programmed cell death protein 10	5	3
PEA15	Astrocytic phosphoprotein PEA-15	5	4
PGRMC1	Membrane-associated progesterone receptor component 1	5	5
PSMC2	26S protease regulatory subunit 7	5	4
RAD23B	UV excision repair protein RAD23 homolog B	5	6
RBBP7	Histone-binding protein RBBP7	5	5
RHOA;RHOC	Transforming protein RhoA;Rho-related GTP-binding protein RhoC	5	4
RPL13	60S ribosomal protein L13	5	4
RPS18	40S ribosomal protein S18	5	6
RPS3	40S ribosomal protein S3	5	6
RRBP1	Ribosome-binding protein 1	5	4
S100A11	Protein S100-A11;Protein S100-A11, N-terminally processed	5	5
SPAG9	C-Jun-amino-terminal kinase-interacting protein 4	5	5
SRM	Spermidine synthase	5	2
STAM	Signal transducing adapter molecule 1	5	3
STAU1	Double-stranded RNA-binding protein Staufen homolog 1	5	3
SYNCRIP	Heterogeneous nuclear ribonucleoprotein Q	5	7
TMPO	Lamina-associated polypeptide 2, isoforms beta/gamma;Thymopoietin;Thymopentin;Lamina-associated polypeptide 2, isoform alpha;Thymopoietin;Thymopentin	5	5
TPM4	Tropomyosin alpha-4 chain	5	6
TXLNG	Gamma-taxilin	5	5
TXNDC17	Thioredoxin domain-containing protein 17	5	5
U2AF2	Splicing factor U2AF 65 kDa subunit	5	6
UBA6	Ubiquitin-like modifier-activating enzyme 6	5	5
UBE2L3	Ubiquitin-conjugating enzyme E2 L3	5	6
USP5	Ubiquitin carboxyl-terminal hydrolase 5	5	5
VPS35	Vacuolar protein sorting-associated protein 35	5	5
YTHDF2	YTH domain-containing family protein 2	5	7
YWHAB	14-3-3 protein beta/alpha;14-3-3 protein beta/alpha, N-terminally processed	5	5
ABRACL	Costars family protein ABRACL	4	2
ADSS	Adenylosuccinate synthetase isozyme 2	4	2
AHNAK	Neuroblast differentiation-associated protein AHNAK	4	5
ATXN2	Ataxin-2	4	3
BAG3	BAG family molecular chaperone regulator 3	4	5
BCAP31	B-cell receptor-associated protein 31	4	4
BLVRB	Flavin reductase (NADPH)	4	2
C21orf59	UPF0769 protein C21orf59	4	5
CAP1	Adenylyl cyclase-associated protein 1;Adenylyl cyclase-associated protein	4	6
CEP41	Centrosomal protein of 41 kDa	4	7
CETN2	Centrin-2	4	4
CNN3	Calponin-3;Calponin	4	4
CTNND1	Catenin delta-1	4	3
DBI	Acyl-CoA-binding protein	4	2
DDI2	Protein DDI1 homolog 2	4	2
DDRGK1	DDRGK domain-containing protein 1	4	2
DENR	Density-regulated protein	4	5
DUT	Deoxyuridine 5-triphosphate nucleotidohydrolase, mitochondrial	4	2
EEA1	Early endosome antigen 1	4	7
GALK1	Galactokinase	4	4
GDI2	Rab GDP dissociation inhibitor beta	4	5
GIGYF2	PERQ amino acid-rich with GYF domain-containing protein 2	4	3
GIPC1	PDZ domain-containing protein GIPC1	4	3
GPI	Glucose-6-phosphate isomerase	4	3
HN1	Hematological and neurological expressed 1 protein;Hematological and neurological expressed 1 protein, N-terminally processed	4	3
HN1L	Hematological and neurological expressed 1-like protein	4	4
HNRNPH1;HNRNPH2	Heterogeneous nuclear ribonucleoprotein H;Heterogeneous nuclear ribonucleoprotein H, N-terminally processed;Heterogeneous nuclear ribonucleoprotein H2	4	4
IDH1	Isocitrate dehydrogenase [NADP] cytoplasmic	4	5
ILK	Integrin-linked protein kinase	4	2
LARS	Leucine--tRNA ligase, cytoplasmic	4	7
LMNB1	Lamin-B1	4	6
MAP2K1	Dual specificity mitogen-activated protein kinase kinase 1	4	5
MARCKS	Myristoylated alanine-rich C-kinase substrate	4	5
MCM6	DNA replication licensing factor MCM6	4	0
MSN	Moesin	4	3
PDAP1	28 kDa heat- and acid-stable phosphoprotein	4	4
PDCD2L	Programmed cell death protein 2-like	4	2
PFDN4	Prefoldin subunit 4	4	3
PGM1	Phosphoglucomutase-1	4	2
PLIN3	Perilipin-3	4	2
PPP5C	Serine/threonine-protein phosphatase 5;Serine/threonine-protein phosphatase	4	4
PSMC5	26S protease regulatory subunit 8	4	4
PSMD4	26S proteasome non-ATPase regulatory subunit 4	4	1
PSME1	Proteasome activator complex subunit 1	4	1
RARS	Arginine--tRNA ligase, cytoplasmic	4	2
RPL14	60S ribosomal protein L14	4	4
RPL18A	60S ribosomal protein L18a	4	3
RPS12	40S ribosomal protein S12	4	5
RPS16;ZNF90	40S ribosomal protein S16	4	9
RPS19	40S ribosomal protein S19	4	5
RPS7	40S ribosomal protein S7	4	6
SET;SETSIP	Protein SET;Protein SETSIP	4	3
SH3GL1	Endophilin-A2	4	5
SSB	Lupus La protein	4	4
STAU2	Double-stranded RNA-binding protein Staufen homolog 2	4	5
SUPT4H1	Transcription elongation factor SPT4	4	2
TUBG1;TUBG2	Tubulin gamma-1 chain;Tubulin gamma-2 chain	4	3
WARS	Tryptophan--tRNA ligase, cytoplasmic;T1-TrpRS;T2-TrpRS	4	5
2021-09-07	Septin-7	3	2
AASDHPPT	L-aminoadipate-semialdehyde dehydrogenase-phosphopantetheinyl transferase	3	2
AIMP1	Aminoacyl tRNA synthase complex-interacting multifunctional protein 1;Endothelial monocyte-activating polypeptide 2	3	2
AK1	Adenylate kinase isoenzyme 1	3	1
ANXA4	Annexin A4;Annexin	3	2
ARHGAP17	Rho GTPase-activating protein 17	3	3
ATP2A2	Sarcoplasmic/endoplasmic reticulum calcium ATPase 2	3	2
ATXN10	Ataxin-10	3	7
BAG5	BAG family molecular chaperone regulator 5	3	2
C14orf166	UPF0568 protein C14orf166	3	3
C1QBP	Complement component 1 Q subcomponent-binding protein, mitochondrial	3	3
CAD	CAD protein;Glutamine-dependent carbamoyl-phosphate synthase;Aspartate carbamoyltransferase;Dihydroorotase	3	1
CAPZA1	F-actin-capping protein subunit alpha-1	3	3
CD2AP	CD2-associated protein	3	4
CDC37	Hsp90 co-chaperone Cdc37;Hsp90 co-chaperone Cdc37, N-terminally processed	3	3
CFL2	Cofilin-2	3	2
CHAC2	Putative glutathione-specific gamma-glutamylcyclotransferase 2	3	2
CHMP1A	Charged multivesicular body protein 1a	3	4
CHMP2B	Charged multivesicular body protein 2b	3	3
CLIP1	CAP-Gly domain-containing linker protein 1	3	3
CNN2	Calponin;Calponin-2	3	1
CORO1C	Coronin-1C;Coronin	3	3
DCTN2	Dynactin subunit 2	3	3
DNAJB6	DnaJ homolog subfamily B member 6	3	1
DOHH	Deoxyhypusine hydroxylase	3	2
DUSP3	Dual specificity protein phosphatase 3	3	1
DYNC1H1	Cytoplasmic dynein 1 heavy chain 1	3	4
DYNC1I2	Cytoplasmic dynein 1 intermediate chain 2	3	2
EFHD2	EF-hand domain-containing protein D2	3	4
EGLN1;EGLN3	Egl nine homolog 1;Egl nine homolog 3	3	2
EIF1	Eukaryotic translation initiation factor 1	3	4
EIF1AX;EIF1AY	Eukaryotic translation initiation factor 1A, X-chromosomal;Eukaryotic translation initiation factor 1A, Y-chromosomal	3	3
EIF2S1	Eukaryotic translation initiation factor 2 subunit 1	3	3
EIF3G	Eukaryotic translation initiation factor 3 subunit G	3	2
EIF3J	Eukaryotic translation initiation factor 3 subunit J	3	3
EIF6	Eukaryotic translation initiation factor 6	3	4
EXOC7	Exocyst complex component 7	3	4
FKBP1A	Peptidyl-prolyl cis-trans isomerase FKBP1A;Peptidyl-prolyl cis-trans isomerase	3	4
FUS	RNA-binding protein FUS	3	3
GARS	Glycine--tRNA ligase	3	3
GRWD1	Glutamate-rich WD repeat-containing protein 1	3	4
HDGF	Hepatoma-derived growth factor	3	3
HIST1H4A	Histone H4	3	4
HMGN5	High mobility group nucleosome-binding domain-containing protein 5	3	3
HNRNPAB	Heterogeneous nuclear ribonucleoprotein A/B	3	4
HSPA14	Heat shock 70 kDa protein 14	3	3
IGF2BP3	Insulin-like growth factor 2 mRNA-binding protein 3	3	2
ILF3	Interleukin enhancer-binding factor 3	3	2
IPO5	Importin-5	3	3
LARP4B	La-related protein 4B	3	1
LRRC59	Leucine-rich repeat-containing protein 59	3	4
LTA4H	Leukotriene A-4 hydrolase	3	1
MAPK1	Mitogen-activated protein kinase 1	3	2
MDH1	Malate dehydrogenase, cytoplasmic;Malate dehydrogenase	3	4
MIF	Macrophage migration inhibitory factor	3	3
MPP1	55 kDa erythrocyte membrane protein	3	2
NAA10	N-alpha-acetyltransferase 10	3	2
NAMPT	Nicotinamide phosphoribosyltransferase	3	3
NONO	Non-POU domain-containing octamer-binding protein	3	2
NPEPPS	Puromycin-sensitive aminopeptidase	3	1
PARP1	Poly [ADP-ribose] polymerase 1	3	3
PGLS	6-phosphogluconolactonase	3	3
PITPNA	Phosphatidylinositol transfer protein alpha isoform	3	3
PPP1CC;PPP1CB;PPP1CA	Serine/threonine-protein phosphatase;Serine/threonine-protein phosphatase PP1-gamma catalytic subunit;Serine/threonine-protein phosphatase PP1-beta catalytic subunit;Serine/threonine-protein phosphatase PP1-alpha catalytic subunit	3	2
PPP2R1A	Serine/threonine-protein phosphatase 2A 65 kDa regulatory subunit A alpha isoform	3	3
PROSC	Proline synthase co-transcribed bacterial homolog protein	3	2
PRPS1;PRPS1L1;PRPS2	Ribose-phosphate pyrophosphokinase 1;Ribose-phosphate pyrophosphokinase 3;Ribose-phosphate pyrophosphokinase 2	3	1
PSAT1	Phosphoserine aminotransferase	3	5
PSMC4	26S protease regulatory subunit 6B	3	4
PSMD10	26S proteasome non-ATPase regulatory subunit 10	3	3
PTBP1	Polypyrimidine tract-binding protein 1	3	2
PTMA	Prothymosin alpha;Prothymosin alpha, N-terminally processed;Thymosin alpha-1	3	3
RAB5C	Ras-related protein Rab-5C	3	1
RPL11	60S ribosomal protein L11	3	3
RPL12	60S ribosomal protein L12	3	6
RPL22	60S ribosomal protein L22	3	3
RPL24	60S ribosomal protein L24	3	3
RPL27	60S ribosomal protein L27	3	3
RPL35A	60S ribosomal protein L35a	3	2
RPL36	60S ribosomal protein L36	3	2
RPL7	60S ribosomal protein L7	3	3
RPL8	60S ribosomal protein L8	3	4
RPS13	40S ribosomal protein S13	3	3
RPS3A	40S ribosomal protein S3a	3	2
RPS9	40S ribosomal protein S9	3	3
SBDS	Ribosome maturation protein SBDS	3	2
SF1	Splicing factor 1	3	2
SGTA	Small glutamine-rich tetratricopeptide repeat-containing protein alpha	3	1
SH3GLB1	Endophilin-B1	3	4
SMS	Spermine synthase	3	4
SMU1	WD40 repeat-containing protein SMU1;WD40 repeat-containing protein SMU1, N-terminally processed	3	3
SPG20	Spartin	3	4
SRI	Sorcin	3	3
SRSF1	Serine/arginine-rich splicing factor 1	3	2
STK26	Serine/threonine-protein kinase 26	3	2
TBCB	Tubulin-folding cofactor B	3	6
TBCC	Tubulin-specific chaperone C	3	3
THOC3	THO complex subunit 3	3	3
TOMM70A	Mitochondrial import receptor subunit TOM70	3	1
TUBB	Tubulin beta chain	3	4
TXNDC9	Thioredoxin domain-containing protein 9	3	5
UBE2C	Ubiquitin-conjugating enzyme E2 C	3	4
UBE2K	Ubiquitin-conjugating enzyme E2 K	3	2
UBL5	Ubiquitin-like protein 5	3	1
UNC45A	Protein unc-45 homolog A	3	2
VTA1	Vacuolar protein sorting-associated protein VTA1 homolog	3	1
XRCC6	X-ray repair cross-complementing protein 6	3	2
YWHAH	14-3-3 protein eta	3	1
ZYX	Zyxin	3	3
AARS	Alanine--tRNA ligase, cytoplasmic	2	3
ACOT7	Cytosolic acyl coenzyme A thioester hydrolase	2	3
ACTR1A	Alpha-centractin	2	2
ATP6V1G1;ATP6V1G2-DDX39B;ATP6V1G2	V-type proton ATPase subunit G 1;V-type proton ATPase subunit G 2	2	2
BICD2	Protein bicaudal D homolog 2	2	2
C12orf29	Uncharacterized protein C12orf29	2	3
CCDC43	Coiled-coil domain-containing protein 43	2	3
CDC42	Cell division control protein 42 homolog	2	3
CNOT1	CCR4-NOT transcription complex subunit 1	2	2
COMT	Catechol O-methyltransferase	2	2
COPE	Coatomer subunit epsilon	2	2
COX4I1	Cytochrome c oxidase subunit 4 isoform 1, mitochondrial	2	2
CRYZL1	Quinone oxidoreductase-like protein 1	2	3
CSK	Tyrosine-protein kinase CSK	2	2
DDT;DDTL	D-dopachrome decarboxylase;D-dopachrome decarboxylase-like protein	2	3
DDX17	Probable ATP-dependent RNA helicase DDX17	2	2
DPYSL2	Dihydropyrimidinase-related protein 2	2	2
EEF1A2	Elongation factor 1-alpha 2	2	2
EIF3E	Eukaryotic translation initiation factor 3 subunit E	2	2
EXOSC2	Exosome complex component RRP4	2	2
FAM21A;FAM21C	WASH complex subunit FAM21C;WASH complex subunit FAM21A	2	2
G3BP2	Ras GTPase-activating protein-binding protein 2	2	2
GRHPR	Glyoxylate reductase/hydroxypyruvate reductase	2	2
HMGCS1	Hydroxymethylglutaryl-CoA synthase, cytoplasmic	2	3
HNRNPD	Heterogeneous nuclear ribonucleoprotein D0	2	3
HSP90AB4P	Putative heat shock protein HSP 90-beta 4	2	2
ITPA	Inosine triphosphate pyrophosphatase	2	2
KCTD12	BTB/POZ domain-containing protein KCTD12	2	2
KHSRP	Far upstream element-binding protein 2	2	2
KRT14	Keratin, type I cytoskeletal 14	2	6
KRT5	Keratin, type II cytoskeletal 5	2	4
LARP4	La-related protein 4	2	2
LIMS1	LIM and senescent cell antigen-like-containing domain protein 1	2	2
LSM5	U6 snRNA-associated Sm-like protein LSm5	2	2
MARS	Methionine--tRNA ligase, cytoplasmic	2	3
MTAP	S-methyl-5-thioadenosine phosphorylase;Purine nucleoside phosphorylase	2	3
MYH9	Myosin-9	2	3
NASP	Nuclear autoantigenic sperm protein	2	6
NDRG3	Protein NDRG3	2	2
NUDCD3	NudC domain-containing protein 3	2	3
NUP62	Nuclear pore glycoprotein p62	2	3
PAFAH1B1	Platelet-activating factor acetylhydrolase IB subunit alpha	2	2
PCBP2	Poly(rC)-binding protein 2	2	3
PDIA4	Protein disulfide-isomerase A4	2	3
PGD	6-phosphogluconate dehydrogenase, decarboxylating	2	2
PHB2	Prohibitin-2	2	2
PHPT1	14 kDa phosphohistidine phosphatase	2	3
PIN4	Peptidyl-prolyl cis-trans isomerase NIMA-interacting 4	2	2
POLE3	DNA polymerase epsilon subunit 3	2	3
PPIH	Peptidyl-prolyl cis-trans isomerase;Peptidyl-prolyl cis-trans isomerase H	2	4
PRDX3	Thioredoxin-dependent peroxide reductase, mitochondrial	2	2
PRSS1	Trypsin-1;Alpha-trypsin chain 1;Alpha-trypsin chain 2	2	2
PSMA4	Proteasome subunit alpha type;Proteasome subunit alpha type-4;Proteasome subunit beta type	2	3
RAB14	Ras-related protein Rab-14	2	2
RANBP2	E3 SUMO-protein ligase RanBP2	2	2
RPL10	60S ribosomal protein L10	2	2
RPL10A	60S ribosomal protein L10a	2	2
RPL19	Ribosomal protein L19;60S ribosomal protein L19	2	2
RPL23	60S ribosomal protein L23	2	2
RPL23A	60S ribosomal protein L23a	2	2
RPL28	60S ribosomal protein L28	2	3
RPL3	60S ribosomal protein L3	2	2
RPL30	60S ribosomal protein L30	2	2
RPL31	60S ribosomal protein L31	2	3
RPL9	60S ribosomal protein L9	2	4
RPLP1	60S acidic ribosomal protein P1	2	2
RPS17	40S ribosomal protein S17	2	4
RPS2	40S ribosomal protein S2	2	2
RPS23	40S ribosomal protein S23	2	3
RPS24	40S ribosomal protein S24	2	2
RPS8	40S ribosomal protein S8	2	5
RTN4	Reticulon;Reticulon-4	2	2
SDCBP	Syntenin-1	2	2
SFPQ	Splicing factor, proline- and glutamine-rich	2	4
SH3GLB2	Endophilin-B2	2	2
SKP1	S-phase kinase-associated protein 1	2	2
SLC25A5	ADP/ATP translocase 2;ADP/ATP translocase 2, N-terminally processed	2	2
SLC9A3R1	Na(+)/H(+) exchange regulatory cofactor NHE-RF1	2	3
SPAG5	Sperm-associated antigen 5	2	3
SRP14	Signal recognition particle 14 kDa protein	2	2
SRSF2;SRSF8	Serine/arginine-rich splicing factor 2;Serine/arginine-rich splicing factor 8	2	3
SUB1	Activated RNA polymerase II transcriptional coactivator p15	2	2
TAF15	TATA-binding protein-associated factor 2N	2	2
TCEA1	Transcription elongation factor A protein 1	2	3
TKT	Transketolase	2	3
TMEM189-UBE2V1;UBE2V1	Ubiquitin-conjugating enzyme E2 variant 1	2	2
TRIP10	Cdc42-interacting protein 4	2	4
TTN	Titin	2	2
TUBB4B;TUBB4A	Tubulin beta-4B chain;Tubulin beta-4A chain	2	2
TWF2	Twinfilin-2	2	2
UBE2N;UBE2NL	Ubiquitin-conjugating enzyme E2 N;Putative ubiquitin-conjugating enzyme E2 N-like	2	4
UBXN1	UBX domain-containing protein 1	2	2
USO1	General vesicular transport factor p115	2	2
VDAC2	Voltage-dependent anion-selective channel protein 2	2	4
VPS4B	Vacuolar protein sorting-associated protein 4B	2	2
ZC3H15	Zinc finger CCCH domain-containing protein 15	2	2
ZRANB2	Zinc finger Ran-binding domain-containing protein 2	2	5
2021-09-11	Septin-11	1	3
CD28	T-cell-specific surface glycoprotein CD28	1	3
DNAJB1	DnaJ homolog subfamily B member 1	1	3
EDF1	Endothelial differentiation-related factor 1	1	3
FSCN1	Fascin	1	4
GOLGA3	Golgin subfamily A member 3	1	6
HNRNPR	Heterogeneous nuclear ribonucleoprotein R	1	3
HOMER1	Homer protein homolog 1	1	3
HOOK3	Protein Hook homolog 3	1	3
MAT2A	S-adenosylmethionine synthase isoform type-2	1	3
MYH10	Myosin-10	1	3
NAP1L4	Nucleosome assembly protein 1-like 4	1	3
PCNP	PEST proteolytic signal-containing nuclear protein	1	3
PDIA6	Protein disulfide-isomerase A6	1	3
PDLIM7	PDZ and LIM domain protein 7	1	4
RPL13A;RPL13a	60S ribosomal protein L13a	1	3
RPS25	40S ribosomal protein S25	1	3
SF3A1	Splicing factor 3A subunit 1	1	3
SRRM2	Serine/arginine repetitive matrix protein 2	1	3
STX8	Syntaxin-8	1	4
TPR	Nucleoprotein TPR	1	3
ZPR1	Zinc finger protein ZPR1	1	3
DSG1	Desmoglein-1	0	4
HRNR	Hornerin	0	10
JUP	Junction plakoglobin	0	5

## Sheet: (c)
Gene name	Protein name	unique peptides_repeat1	unique peptides_repeat2
PC	Pyruvate carboxylase, mitochondrial	58	54
CCT8	T-complex protein 1 subunit theta	43	38
STIP1	Stress-induced-phosphoprotein 1	38	36
HSPA4	Heat shock 70 kDa protein 4	34	38
MCCC1	Methylcrotonoyl-CoA carboxylase subunit alpha, mitochondrial	30	32
CCT5	T-complex protein 1 subunit epsilon	28	31
CCT3	T-complex protein 1 subunit gamma	27	24
MTA2	Metastasis-associated protein MTA2	26	22
PKM	Pyruvate kinase PKM;Pyruvate kinase	26	27
CCT2	T-complex protein 1 subunit beta	25	24
EEF2	Elongation factor 2	25	27
PCCA	Propionyl-CoA carboxylase alpha chain, mitochondrial	25	23
VIM	Vimentin	25	29
DNAJC7	DnaJ homolog subfamily C member 7	24	22
KRT9	Keratin, type I cytoskeletal 9	24	22
NEFM	Neurofilament medium polypeptide	22	23
UPF1	Regulator of nonsense transcripts 1	22	25
HDLBP	Vigilin	20	21
ENO1	Alpha-enolase	19	15
GART	Trifunctional purine biosynthetic protein adenosine-3;Phosphoribosylamine--glycine ligase;Phosphoribosylformylglycinamidine cyclo-ligase;Phosphoribosylglycinamide formyltransferase	19	13
HSPH1	Heat shock protein 105 kDa	19	20
TPI1	Triosephosphate isomerase	19	21
KRT1	Keratin, type II cytoskeletal 1	18	14
NUDC	Nuclear migration protein nudC	18	19
PGK1	Phosphoglycerate kinase 1	18	16
PLS3	Plastin-3	18	18
DNAJA1	DnaJ homolog subfamily A member 1	17	14
GCC2	GRIP and coiled-coil domain-containing protein 2	17	17
KRT10	Keratin, type I cytoskeletal 10	17	14
KRT2	Keratin, type II cytoskeletal 2 epidermal	17	17
CHORDC1	Cysteine and histidine-rich domain-containing protein 1	16	13
CKB	Creatine kinase B-type	16	14
FASN	Fatty acid synthase;[Acyl-carrier-protein] S-acetyltransferase;[Acyl-carrier-protein] S-malonyltransferase;3-oxoacyl-[acyl-carrier-protein] synthase;3-oxoacyl-[acyl-carrier-protein] reductase;3-hydroxyacyl-[acyl-carrier-protein] dehydratase;Enoyl-[acyl-carrier-protein] reductase;Oleoyl-[acyl-carrier-protein] hydrolase	16	19
HSP90AB1	Heat shock protein HSP 90-beta	16	16
HSPA5	78 kDa glucose-regulated protein	16	15
NCL	Nucleolin	16	16
PPA1	Inorganic pyrophosphatase	16	17
UBA1	Ubiquitin-like modifier-activating enzyme 1	16	13
ADH5	Alcohol dehydrogenase class-3	15	16
ALDOA	Fructose-bisphosphate aldolase A;Fructose-bisphosphate aldolase	15	17
ATIC	Bifunctional purine biosynthesis protein PURH;Phosphoribosylaminoimidazolecarboxamide formyltransferase;IMP cyclohydrolase	15	16
CANX	Calnexin	15	23
HSP90AA1	Heat shock protein HSP 90-alpha	15	17
PABPC1;PABPC3	Polyadenylate-binding protein 1;Polyadenylate-binding protein;Polyadenylate-binding protein 3	15	14
PGM3	Phosphoacetylglucosamine mutase	15	11
ACTN4	Alpha-actinin-4	14	8
ANXA11	Annexin A11	14	11
HSPA1B;HSPA1A	Heat shock 70 kDa protein 1B;Heat shock 70 kDa protein 1A	14	16
KIF5B	Kinesin-1 heavy chain	14	9
LDHB	L-lactate dehydrogenase B chain;L-lactate dehydrogenase	14	16
NUP43	Nucleoporin Nup43	14	15
SERBP1	Plasminogen activator inhibitor 1 RNA-binding protein	14	13
YWHAE	14-3-3 protein epsilon	14	13
CCT7	T-complex protein 1 subunit eta	13	11
CTPS1	CTP synthase 1	13	10
EEF1A1;EEF1A1P5	Elongation factor 1-alpha 1;Putative elongation factor 1-alpha-like 3;Elongation factor 1-alpha	13	12
EIF4B	Eukaryotic translation initiation factor 4B	13	10
EIF5A;EIF5AL1	Eukaryotic translation initiation factor 5A-1;Eukaryotic translation initiation factor 5A;Eukaryotic translation initiation factor 5A-1-like	13	12
HNRNPA2B1	Heterogeneous nuclear ribonucleoproteins A2/B1	13	9
KPNA2	Importin subunit alpha-1	13	12
PRDX6	Peroxiredoxin-6	13	9
RPL3	60S ribosomal protein L3	13	12
RPS3	40S ribosomal protein S3	13	10
AHSA1	Activator of 90 kDa heat shock protein ATPase homolog 1	12	12
AKR1B1	Aldose reductase	12	11
CCT6A	T-complex protein 1 subunit zeta	12	10
CLIC4	Chloride intracellular channel protein 4	12	13
DHFR	Dihydrofolate reductase	12	12
EIF4A1;EIF4A2	Eukaryotic initiation factor 4A-I;Eukaryotic initiation factor 4A-II;Eukaryotic initiation factor 4A-II, N-terminally processed	12	10
ESD	S-formylglutathione hydrolase	12	12
FKBP4	Peptidyl-prolyl cis-trans isomerase FKBP4;Peptidyl-prolyl cis-trans isomerase FKBP4, N-terminally processed	12	9
IGF2BP1	Insulin-like growth factor 2 mRNA-binding protein 1	12	9
KRT16	Keratin, type I cytoskeletal 16	12	0
KTN1	Kinectin	12	11
MDH2	Malate dehydrogenase, mitochondrial;Malate dehydrogenase	12	9
RPS4X	40S ribosomal protein S4, X isoform	12	8
CA2	Carbonic anhydrase 2	11	11
CACYBP	Calcyclin-binding protein	11	7
CFL1	Cofilin-1	11	12
CLTC	Clathrin heavy chain;Clathrin heavy chain 1	11	10
EPRS	Bifunctional glutamate/proline--tRNA ligase;Glutamate--tRNA ligase;Proline--tRNA ligase	11	9
G3BP1	Ras GTPase-activating protein-binding protein 1	11	12
HNRNPA1;HNRNPA1L2	Heterogeneous nuclear ribonucleoprotein A1;Heterogeneous nuclear ribonucleoprotein A1, N-terminally processed;Heterogeneous nuclear ribonucleoprotein A1-like 2	11	10
LDHA	L-lactate dehydrogenase A chain	11	10
RNH1	Ribonuclease inhibitor	11	10
RPL6	60S ribosomal protein L6	11	12
TBCA	Tubulin-specific chaperone A	11	12
YARS	Tyrosine--tRNA ligase, cytoplasmic;Tyrosine--tRNA ligase, cytoplasmic, N-terminally processed;Tyrosine--tRNA ligase	11	8
ANXA5	Annexin A5;Annexin	10	11
ANXA7	Annexin A7	10	8
CCDC6	Coiled-coil domain-containing protein 6	10	7
EEF1G	Elongation factor 1-gamma	10	7
GAPDH	Glyceraldehyde-3-phosphate dehydrogenase	10	14
HSPD1	60 kDa heat shock protein, mitochondrial	10	10
IMPDH2	Inosine-5-monophosphate dehydrogenase 2	10	10
IPO4	Importin-4	10	4
MTHFD1	C-1-tetrahydrofolate synthase, cytoplasmic;Methylenetetrahydrofolate dehydrogenase;Methenyltetrahydrofolate cyclohydrolase;Formyltetrahydrofolate synthetase;C-1-tetrahydrofolate synthase, cytoplasmic, N-terminally processed	10	10
NPM1	Nucleophosmin	10	8
PGAM1;PGAM2	Phosphoglycerate mutase 1;Phosphoglycerate mutase 2	10	9
RANGAP1	Ran GTPase-activating protein 1	10	12
RPL7A	60S ribosomal protein L7a	10	11
RPS11	40S ribosomal protein S11	10	4
RPS2	40S ribosomal protein S2	10	10
STRAP	Serine-threonine kinase receptor-associated protein	10	10
TAGLN2	Transgelin-2	10	11
VCL	Vinculin	10	9
YBX1	Nuclease-sensitive element-binding protein 1	10	11
YWHAZ	14-3-3 protein zeta/delta	10	10
ANXA2;ANXA2P2	Annexin A2;Annexin;Putative annexin A2-like protein	9	8
CALM2;CALM1;CALM3	Calmodulin	9	7
CTTN	Src substrate cortactin	9	12
DDX3X;DDX3Y	ATP-dependent RNA helicase DDX3X;ATP-dependent RNA helicase DDX3Y	9	4
GSR	Glutathione reductase, mitochondrial	9	9
HPRT1	Hypoxanthine-guanine phosphoribosyltransferase	9	7
MAP4	Microtubule-associated protein;Microtubule-associated protein 4	9	7
PA2G4	Proliferation-associated protein 2G4	9	10
PEX19	Peroxisomal biogenesis factor 19	9	8
PFN1	Profilin-1	9	8
RPS16;ZNF90	40S ribosomal protein S16	9	7
TCP1	T-complex protein 1 subunit alpha	9	4
EEF1B2	Elongation factor 1-beta	8	9
FLNA	Filamin-A	8	4
HNRNPK	Heterogeneous nuclear ribonucleoprotein K	8	12
HSP90B1	Endoplasmin	8	1
KPNB1	Importin subunit beta-1	8	6
PARK7	Protein deglycase DJ-1	8	8
PCNA	Proliferating cell nuclear antigen	8	6
PDIA3	Protein disulfide-isomerase A3	8	7
PEBP1	Phosphatidylethanolamine-binding protein 1;Hippocampal cholinergic neurostimulating peptide	8	8
PPIA	Peptidyl-prolyl cis-trans isomerase A;Peptidyl-prolyl cis-trans isomerase A, N-terminally processed;Peptidyl-prolyl cis-trans isomerase	8	8
PRDX1	Peroxiredoxin-1	8	9
PRDX2	Peroxiredoxin-2	8	8
PTGES3	Prostaglandin E synthase 3	8	4
PXN	Paxillin	8	7
RANBP1	Ran-specific GTPase-activating protein	8	8
RPS3A	40S ribosomal protein S3a	8	9
RPSA	40S ribosomal protein SA	8	5
RUVBL2	RuvB-like 2	8	9
TXLNA	Alpha-taxilin	8	9
UCHL1	Ubiquitin carboxyl-terminal hydrolase isozyme L1;Ubiquitin carboxyl-terminal hydrolase	8	9
VDAC2	Voltage-dependent anion-selective channel protein 2	8	3
ATP5B	ATP synthase subunit beta, mitochondrial;ATP synthase subunit beta	7	5
ATXN2L	Ataxin-2-like protein	7	6
C7orf55-LUC7L2;LUC7L2	Putative RNA-binding protein Luc7-like 2	7	4
CAP1	Adenylyl cyclase-associated protein 1;Adenylyl cyclase-associated protein	7	2
CCT4	T-complex protein 1 subunit delta	7	6
CLIC1	Chloride intracellular channel protein 1	7	6
CNBP	Cellular nucleic acid-binding protein	7	8
CTNNA1	Catenin alpha-1	7	4
DDX21	Nucleolar RNA helicase 2	7	13
EEA1	Early endosome antigen 1	7	3
EIF4H	Eukaryotic translation initiation factor 4H	7	4
ENO2	Gamma-enolase;Enolase	7	8
FH	Fumarate hydratase, mitochondrial	7	5
GLO1	Lactoylglutathione lyase	7	4
GLRX3	Glutaredoxin-3	7	8
HMGB1;HMGB1P1	High mobility group protein B1;Putative high mobility group protein B1-like 1	7	7
NUDT5	ADP-sugar pyrophosphatase	7	4
PARP1	Poly [ADP-ribose] polymerase 1	7	8
PHGDH	D-3-phosphoglycerate dehydrogenase	7	8
RPL12	60S ribosomal protein L12	7	5
RPL13	60S ribosomal protein L13	7	9
RPL15	60S ribosomal protein L15;Ribosomal protein L15	7	10
RPL28	60S ribosomal protein L28	7	7
RPL8	60S ribosomal protein L8	7	7
RPLP2	60S acidic ribosomal protein P2	7	6
SND1	Staphylococcal nuclease domain-containing protein 1	7	5
SRRM2	Serine/arginine repetitive matrix protein 2	7	4
STMN1	Stathmin	7	5
TARS	Threonine--tRNA ligase, cytoplasmic	7	7
TPT1	Translationally-controlled tumor protein	7	6
TSG101	Tumor susceptibility gene 101 protein	7	2
VBP1	Prefoldin subunit 3	7	6
APRT	Adenine phosphoribosyltransferase	6	4
CALR	Calreticulin	6	4
DCTN1;DKFZp686E0752	Dynactin subunit 1	6	5
DNAJA2	DnaJ homolog subfamily A member 2	6	4
FKBP3	Peptidyl-prolyl cis-trans isomerase FKBP3	6	5
GSTO1	Glutathione S-transferase omega-1	6	5
GSTP1	Glutathione S-transferase P	6	5
HIST1H4A	Histone H4	6	7
HNRNPC;HNRNPCL4;HNRNPCL1;HNRNPCL3;HNRNPCL2	Heterogeneous nuclear ribonucleoproteins C1/C2;Heterogeneous nuclear ribonucleoprotein C-like 4;Heterogeneous nuclear ribonucleoprotein C-like 1;Heterogeneous nuclear ribonucleoprotein C-like 3;Heterogeneous nuclear ribonucleoprotein C-like 2	6	2
HNRNPU	Heterogeneous nuclear ribonucleoprotein U	6	7
HOOK1	Protein Hook homolog 1	6	3
HSPE1	10 kDa heat shock protein, mitochondrial	6	5
IPO5	Importin-5	6	3
LMNB1	Lamin-B1	6	3
NME1-NME2;NME2;NME1;NME2P1	Nucleoside diphosphate kinase;Nucleoside diphosphate kinase B;Putative nucleoside diphosphate kinase	6	5
PDIA4	Protein disulfide-isomerase A4	6	5
PSAT1	Phosphoserine aminotransferase	6	2
RAN	GTP-binding nuclear protein Ran	6	7
RPL10A	60S ribosomal protein L10a	6	6
RPL18	60S ribosomal protein L18	6	5
RPL23A	60S ribosomal protein L23a	6	6
RPL24	60S ribosomal protein L24	6	6
RPL35A	60S ribosomal protein L35a	6	4
RPL5	60S ribosomal protein L5	6	4
RPL9	60S ribosomal protein L9	6	5
RPLP0;RPLP0P6	60S acidic ribosomal protein P0;60S acidic ribosomal protein P0-like	6	6
RPS18	40S ribosomal protein S18	6	3
RPS19	40S ribosomal protein S19	6	3
RPS7	40S ribosomal protein S7	6	7
RPS8	40S ribosomal protein S8	6	6
SOD1	Superoxide dismutase [Cu-Zn]	6	7
SSB	Lupus La protein	6	2
SYAP1	Synapse-associated protein 1	6	4
TXN	Thioredoxin	6	3
VCP	Transitional endoplasmic reticulum ATPase	6	4
YWHAG	14-3-3 protein gamma;14-3-3 protein gamma, N-terminally processed	6	5
YWHAQ	14-3-3 protein theta	6	7
AKAP12	A-kinase anchor protein 12	5	3
ANP32A	Acidic leucine-rich nuclear phosphoprotein 32 family member A	5	0
ARCN1	Coatomer subunit delta	5	4
ARHGDIA	Rho GDP-dissociation inhibitor 1	5	6
ATP5A1	ATP synthase subunit alpha, mitochondrial	5	5
CALD1	Caldesmon	5	4
CARHSP1	Calcium-regulated heat stable protein 1	5	4
CDV3	Protein CDV3 homolog	5	7
CLNS1A	Methylosome subunit pICln	5	3
DDAH1	N(G),N(G)-dimethylarginine dimethylaminohydrolase 1	5	8
EEF1D	Elongation factor 1-delta	5	6
EIF3I	Eukaryotic translation initiation factor 3 subunit I	5	6
GARS	Glycine--tRNA ligase	5	3
GOT1	Aspartate aminotransferase, cytoplasmic	5	5
GRIPAP1	GRIP1-associated protein 1	5	5
HINT1	Histidine triad nucleotide-binding protein 1	5	3
HNRNPA3	Heterogeneous nuclear ribonucleoprotein A3	5	5
HNRNPAB	Heterogeneous nuclear ribonucleoprotein A/B	5	0
HNRNPD	Heterogeneous nuclear ribonucleoprotein D0	5	4
ITPK1	Inositol-tetrakisphosphate 1-kinase	5	5
KHSRP	Far upstream element-binding protein 2	5	5
LARS	Leucine--tRNA ligase, cytoplasmic	5	5
MARCKS	Myristoylated alanine-rich C-kinase substrate	5	4
MDH1	Malate dehydrogenase, cytoplasmic;Malate dehydrogenase	5	4
MOCS2	Molybdopterin synthase catalytic subunit	5	7
NASP	Nuclear autoantigenic sperm protein	5	5
PAFAH1B2	Platelet-activating factor acetylhydrolase IB subunit beta	5	4
PAICS	Multifunctional protein ADE2;Phosphoribosylaminoimidazole-succinocarboxamide synthase;Phosphoribosylaminoimidazole carboxylase	5	4
PFDN5	Prefoldin subunit 5	5	5
PFDN6	Prefoldin subunit 6	5	5
PGRMC1	Membrane-associated progesterone receptor component 1	5	5
PITPNB	Phosphatidylinositol transfer protein beta isoform	5	5
PRDX3	Thioredoxin-dependent peroxide reductase, mitochondrial	5	4
RAB11A;RAB11B	Ras-related protein Rab-11A;Ras-related protein Rab-11B	5	3
RAB7A	Ras-related protein Rab-7a	5	3
RPL13A;RPL13a	60S ribosomal protein L13a	5	4
RPL14	60S ribosomal protein L14	5	5
RPL18A	60S ribosomal protein L18a	5	7
RPL30	60S ribosomal protein L30	5	3
RPL31	60S ribosomal protein L31	5	4
RPL7	60S ribosomal protein L7	5	7
RPS13	40S ribosomal protein S13	5	5
RPS25	40S ribosomal protein S25	5	4
RPS5	40S ribosomal protein S5;40S ribosomal protein S5, N-terminally processed	5	1
RPS6	40S ribosomal protein S6	5	7
RPS9	40S ribosomal protein S9	5	9
SET;SETSIP	Protein SET;Protein SETSIP	5	2
STAU2	Double-stranded RNA-binding protein Staufen homolog 2	5	6
SUGT1	Suppressor of G2 allele of SKP1 homolog	5	11
SYNCRIP	Heterogeneous nuclear ribonucleoprotein Q	5	5
TKT	Transketolase	5	1
TLN1	Talin-1	5	3
TTC1	Tetratricopeptide repeat protein 1	5	5
UBE2M	NEDD8-conjugating enzyme Ubc12	5	5
ACLY	ATP-citrate synthase	4	6
AHCY	Adenosylhomocysteinase	4	1
ALYREF	THO complex subunit 4	4	1
ANXA6	Annexin A6;Annexin	4	3
BLVRB	Flavin reductase (NADPH)	4	2
C1QBP	Complement component 1 Q subcomponent-binding protein, mitochondrial	4	4
CAPN1	Calpain-1 catalytic subunit	4	2
CMPK1	UMP-CMP kinase	4	7
CSDE1	Cold shock domain-containing protein E1	4	5
DSP	Desmoplakin	4	1
DUSP12	Dual specificity protein phosphatase 12	4	4
DYNC1I2	Cytoplasmic dynein 1 intermediate chain 2	4	5
EIF1AX;EIF1AY	Eukaryotic translation initiation factor 1A, X-chromosomal;Eukaryotic translation initiation factor 1A, Y-chromosomal	4	3
EIF2S2	Eukaryotic translation initiation factor 2 subunit 2	4	4
EIF2S3;EIF2S3L	Eukaryotic translation initiation factor 2 subunit 3;Putative eukaryotic translation initiation factor 2 subunit 3-like protein	4	2
FBL	rRNA 2-O-methyltransferase fibrillarin	4	1
FHL1	Four and a half LIM domains protein 1	4	5
GANAB	Neutral alpha-glucosidase AB	4	1
GNB2L1	Guanine nucleotide-binding protein subunit beta-2-like 1;Guanine nucleotide-binding protein subunit beta-2-like 1, N-terminally processed	4	7
GOLGA4	Golgin subfamily A member 4	4	5
GPI	Glucose-6-phosphate isomerase	4	2
HSPA9	Stress-70 protein, mitochondrial	4	3
MAP2K2	Dual specificity mitogen-activated protein kinase kinase 2	4	5
MTPN	Myotrophin	4	2
NAA10	N-alpha-acetyltransferase 10	4	1
OLA1	Obg-like ATPase 1	4	3
PCMT1	Protein-L-isoaspartate O-methyltransferase;Protein-L-isoaspartate(D-aspartate) O-methyltransferase	4	5
PDLIM1	PDZ and LIM domain protein 1	4	5
PFDN2	Prefoldin subunit 2	4	5
PHB2	Prohibitin-2	4	3
PNP	Purine nucleoside phosphorylase	4	1
PPIB	Peptidyl-prolyl cis-trans isomerase B	4	2
PSMA1	Proteasome subunit alpha type-1;Proteasome subunit alpha type	4	3
PSMA5	Proteasome subunit alpha type-5	4	4
PTMA	Prothymosin alpha;Prothymosin alpha, N-terminally processed;Thymosin alpha-1	4	2
RBBP7	Histone-binding protein RBBP7	4	3
RPL11	60S ribosomal protein L11	4	2
RPL23	60S ribosomal protein L23	4	2
RPL27	60S ribosomal protein L27	4	4
RPL32	60S ribosomal protein L32	4	4
RPL34	60S ribosomal protein L34	4	3
RPL4	60S ribosomal protein L4	4	12
RPN1	Dolichyl-diphosphooligosaccharide--protein glycosyltransferase subunit 1	4	1
RPS20	40S ribosomal protein S20	4	0
RUVBL1	RuvB-like 1	4	0
S100A11	Protein S100-A11;Protein S100-A11, N-terminally processed	4	4
SARS	Serine--tRNA ligase, cytoplasmic	4	4
SMS	Spermine synthase	4	4
SNRPD2	Small nuclear ribonucleoprotein Sm D2	4	5
SPTAN1	Spectrin alpha chain, non-erythrocytic 1	4	7
SRSF1	Serine/arginine-rich splicing factor 1	4	3
ST13;ST13P5	Hsc70-interacting protein;Putative protein FAM10A5	4	6
TATDN1	Putative deoxyribonuclease TATDN1	4	8
TPM4	Tropomyosin alpha-4 chain	4	3
TUBB	Tubulin beta chain	4	3
TXNDC17	Thioredoxin domain-containing protein 17	4	5
UBE2K	Ubiquitin-conjugating enzyme E2 K	4	1
UBE2N;UBE2NL	Ubiquitin-conjugating enzyme E2 N;Putative ubiquitin-conjugating enzyme E2 N-like	4	2
UCHL3	Ubiquitin carboxyl-terminal hydrolase isozyme L3;Ubiquitin carboxyl-terminal hydrolase	4	5
VTI1B	Vesicle transport through interaction with t-SNAREs homolog 1B	4	6
YWHAB	14-3-3 protein beta/alpha;14-3-3 protein beta/alpha, N-terminally processed	4	5
YWHAH	14-3-3 protein eta	4	4
ZNF598	Zinc finger protein 598	4	4
ABRACL	Costars family protein ABRACL	3	2
ARF1;ARF3	ADP-ribosylation factor 1;ADP-ribosylation factor 3	3	4
ARL3	ADP-ribosylation factor-like protein 3	3	1
ATXN10	Ataxin-10	3	3
BRD2	Bromodomain-containing protein 2	3	2
C21orf33	ES1 protein homolog, mitochondrial	3	1
CAD	CAD protein;Glutamine-dependent carbamoyl-phosphate synthase;Aspartate carbamoyltransferase;Dihydroorotase	3	1
CAPRIN1	Caprin-1	3	1
CCDC124	Coiled-coil domain-containing protein 124	3	2
CYCS	Cytochrome c	3	1
DCTN2	Dynactin subunit 2	3	4
DDX39B	Spliceosome RNA helicase DDX39B	3	4
DFFA	DNA fragmentation factor subunit alpha	3	3
DSTN	Destrin	3	4
DYNC1LI1	Cytoplasmic dynein 1 light intermediate chain 1	3	4
EPS15L1	Epidermal growth factor receptor substrate 15-like 1	3	2
FABP5	Fatty acid-binding protein, epidermal	3	2
FEN1	Flap endonuclease 1	3	2
FTO	Alpha-ketoglutarate-dependent dioxygenase FTO	3	7
G3BP2	Ras GTPase-activating protein-binding protein 2	3	2
GDI2	Rab GDP dissociation inhibitor beta	3	5
GIGYF2	PERQ amino acid-rich with GYF domain-containing protein 2	3	1
GSPT1	Eukaryotic peptide chain release factor GTP-binding subunit ERF3A	3	1
HMGCS1	Hydroxymethylglutaryl-CoA synthase, cytoplasmic	3	2
HNRNPDL	Heterogeneous nuclear ribonucleoprotein D-like	3	2
HNRNPF	Heterogeneous nuclear ribonucleoprotein F;Heterogeneous nuclear ribonucleoprotein F, N-terminally processed	3	3
HNRNPH1;HNRNPH2	Heterogeneous nuclear ribonucleoprotein H;Heterogeneous nuclear ribonucleoprotein H, N-terminally processed;Heterogeneous nuclear ribonucleoprotein H2	3	2
HNRNPM	Heterogeneous nuclear ribonucleoprotein M	3	3
HNRNPR	Heterogeneous nuclear ribonucleoprotein R	3	3
IDH1	Isocitrate dehydrogenase [NADP] cytoplasmic	3	2
IFT74	Intraflagellar transport protein 74 homolog	3	4
KCTD12	BTB/POZ domain-containing protein KCTD12	3	2
KRT14	Keratin, type I cytoskeletal 14	3	3
LRRC59	Leucine-rich repeat-containing protein 59	3	2
LRRFIP1	Leucine-rich repeat flightless-interacting protein 1	3	4
METAP1	Methionine aminopeptidase 1	3	6
MIF	Macrophage migration inhibitory factor	3	3
MTAP	S-methyl-5-thioadenosine phosphorylase;Purine nucleoside phosphorylase	3	1
MYL6	Myosin light polypeptide 6	3	3
NAP1L4	Nucleosome assembly protein 1-like 4	3	3
NOB1	RNA-binding protein NOB1	3	2
NONO	Non-POU domain-containing octamer-binding protein	3	4
PAK2	Serine/threonine-protein kinase PAK 2;PAK-2p27;PAK-2p34	3	4
PCBP1	Poly(rC)-binding protein 1	3	2
PCBP2	Poly(rC)-binding protein 2	3	3
PDAP1	28 kDa heat- and acid-stable phosphoprotein	3	3
PDCD5	Programmed cell death protein 5	3	4
PDIA6	Protein disulfide-isomerase A6	3	5
PEA15	Astrocytic phosphoprotein PEA-15	3	2
PFDN4	Prefoldin subunit 4	3	3
PGD	6-phosphogluconate dehydrogenase, decarboxylating	3	3
PGM1	Phosphoglucomutase-1	3	3
PHB	Prohibitin	3	5
PSMD10	26S proteasome non-ATPase regulatory subunit 10	3	3
PTBP1	Polypyrimidine tract-binding protein 1	3	1
RAC1;RAC3;RAC2	Ras-related C3 botulinum toxin substrate 1;Ras-related C3 botulinum toxin substrate 3;Ras-related C3 botulinum toxin substrate 2	3	1
RAD23B	UV excision repair protein RAD23 homolog B	3	1
RBBP4	Histone-binding protein RBBP4	3	4
RHOA;RHOC	Transforming protein RhoA;Rho-related GTP-binding protein RhoC	3	2
RPAP3	RNA polymerase II-associated protein 3	3	4
RPL10	60S ribosomal protein L10	3	5
RPL17;RPL17-C18orf32	60S ribosomal protein L17	3	3
RPL22	60S ribosomal protein L22	3	2
RPL27A	60S ribosomal protein L27a	3	3
RPL36	60S ribosomal protein L36	3	4
RPS12	40S ribosomal protein S12	3	5
RPS15A	40S ribosomal protein S15a	3	2
RPS17	40S ribosomal protein S17	3	3
RPS21	40S ribosomal protein S21	3	3
RPS24	40S ribosomal protein S24	3	2
SLC9A3R1	Na(+)/H(+) exchange regulatory cofactor NHE-RF1	3	3
SNRPF	Small nuclear ribonucleoprotein F	3	1
SNX5	Sorting nexin-5	3	4
SPAG9	C-Jun-amino-terminal kinase-interacting protein 4	3	2
SRP14	Signal recognition particle 14 kDa protein	3	1
SRP9	Signal recognition particle 9 kDa protein	3	4
TBCE	Tubulin-specific chaperone E	3	3
TMPO	Lamina-associated polypeptide 2, isoforms beta/gamma;Thymopoietin;Thymopentin;Lamina-associated polypeptide 2, isoform alpha;Thymopoietin;Thymopentin	3	3
TUFM	Elongation factor Tu, mitochondrial	3	3
VDAC1	Voltage-dependent anion-selective channel protein 1	3	4
YBX3	Y-box-binding protein 3	3	1
ABCF1	ATP-binding cassette sub-family F member 1	2	2
ACP1	Low molecular weight phosphotyrosine protein phosphatase	2	2
ACTR1A	Alpha-centractin	2	2
ATP6V1E1;ATP6V1E2	V-type proton ATPase subunit E 1;V-type proton ATPase subunit E 2	2	2
CAPZA1	F-actin-capping protein subunit alpha-1	2	2
CAST	Calpastatin	2	5
CBR1	Carbonyl reductase [NADPH] 1	2	3
CIAPIN1	Anamorsin	2	3
CRABP2	Cellular retinoic acid-binding protein 2	2	2
DHX9	ATP-dependent RNA helicase A	2	4
DYNC1LI2	Cytoplasmic dynein 1 light intermediate chain 2	2	3
EIF1	Eukaryotic translation initiation factor 1	2	2
EIF2S1	Eukaryotic translation initiation factor 2 subunit 1	2	3
EIF3E	Eukaryotic translation initiation factor 3 subunit E	2	5
EIF6	Eukaryotic translation initiation factor 6	2	3
ENAH	Protein enabled homolog	2	2
ENSA	Alpha-endosulfine	2	2
EZR	Ezrin	2	2
FKBP1A	Peptidyl-prolyl cis-trans isomerase FKBP1A;Peptidyl-prolyl cis-trans isomerase	2	2
H1F0	Histone H1.0;Histone H1.0, N-terminally processed	2	3
HN1	Hematological and neurological expressed 1 protein;Hematological and neurological expressed 1 protein, N-terminally processed	2	3
HSPA8	Heat shock cognate 71 kDa protein	2	2
KLC1	Kinesin light chain 1	2	4
LMNB2	Lamin-B2	2	3
LZTFL1	Leucine zipper transcription factor-like protein 1	2	2
MAPRE1	Microtubule-associated protein RP/EB family member 1	2	2
NACA	Nascent polypeptide-associated complex subunit alpha;Nascent polypeptide-associated complex subunit alpha, muscle-specific form	2	2
P4HB	Protein disulfide-isomerase	2	2
PDCD2L	Programmed cell death protein 2-like	2	2
PDCD6IP	Programmed cell death 6-interacting protein	2	2
PFDN1	Prefoldin subunit 1	2	4
PHPT1	14 kDa phosphohistidine phosphatase	2	3
PPP2R1A	Serine/threonine-protein phosphatase 2A 65 kDa regulatory subunit A alpha isoform	2	2
PROSC	Proline synthase co-transcribed bacterial homolog protein	2	2
PRRC2C	Protein PRRC2C	2	2
PRSS1	Trypsin-1;Alpha-trypsin chain 1;Alpha-trypsin chain 2	2	2
RAB1A;RAB1B	Ras-related protein Rab-1A;Ras-related protein Rab-1B	2	2
RAB9A	Ras-related protein Rab-9A	2	4
RPL19	Ribosomal protein L19;60S ribosomal protein L19	2	5
RPL21	60S ribosomal protein L21	2	5
RPL35	60S ribosomal protein L35	2	4
RPL36A;RPL36A-HNRNPH2;RPL36AL	60S ribosomal protein L36a;60S ribosomal protein L36a-like	2	4
RPLP1	60S acidic ribosomal protein P1	2	2
RPS23	40S ribosomal protein S23	2	4
RPS27	40S ribosomal protein S27	2	2
RPS28	40S ribosomal protein S28	2	3
RRBP1	Ribosome-binding protein 1	2	3
SEC61B	Protein transport protein Sec61 subunit beta	2	2
SFPQ	Splicing factor, proline- and glutamine-rich	2	5
SH3BGRL	SH3 domain-binding glutamic acid-rich-like protein	2	2
SHISA7	Protein shisa-7	2	2
SLC25A5	ADP/ATP translocase 2;ADP/ATP translocase 2, N-terminally processed	2	2
SNRPD1	Small nuclear ribonucleoprotein Sm D1	2	2
SNRPD3	Small nuclear ribonucleoprotein Sm D3	2	2
SRSF6;SRSF4	Serine/arginine-rich splicing factor 6;Serine/arginine-rich splicing factor 4	2	2
STUB1	E3 ubiquitin-protein ligase CHIP	2	4
TOMM34	Mitochondrial import receptor subunit TOM34	2	2
TUBB4B;TUBB4A	Tubulin beta-4B chain;Tubulin beta-4A chain	2	2
TXLNG	Gamma-taxilin	2	2
UBXN1	UBX domain-containing protein 1	2	2
UMPS	Uridine 5-monophosphate synthase;Orotate phosphoribosyltransferase;Orotidine 5-phosphate decarboxylase	2	3
USO1	General vesicular transport factor p115	2	3
VPS35	Vacuolar protein sorting-associated protein 35	2	3
XRCC6	X-ray repair cross-complementing protein 6	2	4
YTHDF2	YTH domain-containing family protein 2	2	4
ZRANB2	Zinc finger Ran-binding domain-containing protein 2	2	2
AARS	Alanine--tRNA ligase, cytoplasmic	1	3
ARPC3	Actin-related protein 2/3 complex subunit 3	1	3
BCAP31	B-cell receptor-associated protein 31	1	3
C14orf166	UPF0568 protein C14orf166	1	3
CKAP5	Cytoskeleton-associated protein 5	1	3
CNN3	Calponin-3;Calponin	1	3
COX4I1	Cytochrome c oxidase subunit 4 isoform 1, mitochondrial	1	4
DENR	Density-regulated protein	1	3
HDGF	Hepatoma-derived growth factor	1	3
HMGB2	High mobility group protein B2	1	3
HSPA4L	Heat shock 70 kDa protein 4L	1	5
PRKAR2A	cAMP-dependent protein kinase type II-alpha regulatory subunit	1	3
RPS14	40S ribosomal protein S14	1	3
TALDO1	Transaldolase	1	4
